# Supplementary material for: The microbiome of deep-sea fish reveals new microbial species and a sparsity of antibiotic resistance genes
Source: Gut Microbes. 2021 May 10;13(1):1921924. doi: 10.1080/19490976.2021.1921924 (PMC8115496; doi:10.1080/19490976.2021.1921924)
Supplement: Supplemental Material [file KGMI_A_1921924_SM9825.zip]

Archive with 6 entries (5 files):
- Supplementary information/
- Supplementary information/Supplemental Table 2.xlsx
- Supplementary information/Supplemental Table 3.xlsx
- Supplementary information/Supplemental Table 5.xlsx
- Supplementary information/Supplemental Table 7.xlsx
- Supplementary information/Supplementary Materials.docx
