# Supplementary material for: The microbiome of deep-sea fish reveals new microbial species and a sparsity of antibiotic resistance genes
Source: Gut Microbes. 2021 May 10;13(1):1921924. doi: 10.1080/19490976.2021.1921924 (PMC8115496; doi:10.1080/19490976.2021.1921924)
Supplement: Supplemental Material [file KGMI_A_1921924_SM9825.zip › Supplementary information/Supplemental Table 2.xlsx]

## Sheet: gtdbtk.bac120.summary
Supplemental Table 2. GTDBtk-based Classification of MAGs assembled from the metagenomic data of the intestinal microbiome of deep-sea fish
user_genome	classification	fastani_reference	fastani_reference_radius	fastani_taxonomy	fastani_ani	fastani_af	closest_placement_reference	closest_placement_radius	closest_placement_taxonomy	closest_placement_ani	closest_placement_af	pplacer_taxonomy	classification_method	note	other_related_references(genome_id,species_name,radius,ANI,AF)	aa_percent	translation_table	red_value	warnings
Scot_J_bin_6	d__Bacteria;p__Bacteroidota;c__Bacteroidia;o__Bacteroidales;f__Marinifilaceae;g__Odoribacter;s__	N/A	N/A	N/A	N/A	N/A	GCA_900548135.1	95	d__Bacteria;p__Bacteroidota;c__Bacteroidia;o__Bacteroidales;f__Marinifilaceae;g__Odoribacter;s__Odoribacter sp900548135	76.02	0.05	d__Bacteria;p__Bacteroidota;c__Bacteroidia;o__Bacteroidales;f__Marinifilaceae;g__Odoribacter;s__	taxonomic classification defined by topology and ANI	N/A	GCA_002293375.1, s__Odoribacter sp002293375, 95.0, 76.26, 0.01; GCF_900091655.1, s__Odoribacter massiliensis, 95.0, 75.73, 0.02; GCF_000190535.1, s__Odoribacter splanchnicus, 95.0, 75.59, 0.04; GCF_000243215.1, s__Odoribacter laneus, 95.0, 75.56, 0.02; GCA_900541415.1, s__Odoribacter sp900541415, 95.0, 75.54, 0.02; GCA_900544025.1, s__Odoribacter sp900544025, 95.0, 75.48, 0.02	46.41	11	0.981459	N/A
Scot_J_bin_10	d__Bacteria;p__Bacteroidota;c__Bacteroidia;o__Bacteroidales;f__Marinifilaceae;g__Odoribacter;s__	N/A	N/A	N/A	N/A	N/A	N/A	N/A	N/A	N/A	N/A	d__Bacteria;p__Bacteroidota;c__Bacteroidia;o__Bacteroidales;f__Marinifilaceae;g__Odoribacter;s__	ANI	N/A	GCF_000243215.1, s__Odoribacter laneus, 95.0, 76.96, 0.05; GCF_000190535.1, s__Odoribacter splanchnicus, 95.0, 76.55, 0.08; GCA_900541415.1, s__Odoribacter sp900541415, 95.0, 76.46, 0.07; GCA_900548135.1, s__Odoribacter sp900548135, 95.0, 76.4, 0.08; GCF_900091655.1, s__Odoribacter massiliensis, 95.0, 76.4, 0.06; GCA_002293375.1, s__Odoribacter sp002293375, 95.0, 76.19, 0.01; GCA_900544025.1, s__…	71.73	11	0.961478	N/A
G_bin_27	d__Bacteria;p__Bacteroidota;c__Bacteroidia;o__Bacteroidales;f__P3;g__;s__	N/A	N/A	N/A	N/A	N/A	N/A	N/A	N/A	N/A	N/A	d__Bacteria;p__Bacteroidota;c__Bacteroidia;o__Bacteroidales;f__;g__;s__	taxonomic novelty determined using RED	N/A	N/A	95.32	11	0.76351	N/A
Scot_D_bin_12	d__Bacteria;p__Bacteroidota;c__Bacteroidia;o__Bacteroidales;f__Rikenellaceae;g__;s__	N/A	N/A	N/A	N/A	N/A	N/A	N/A	N/A	N/A	N/A	d__Bacteria;p__Bacteroidota;c__Bacteroidia;o__Bacteroidales;f__Rikenellaceae;g__;s__	taxonomic classification fully defined by topology	N/A	N/A	86.25	11	0.858237	N/A
H_bin_45	d__Bacteria;p__Bacteroidota;c__Bacteroidia;o__Bacteroidales;f__Rikenellaceae;g__;s__	N/A	N/A	N/A	N/A	N/A	N/A	N/A	N/A	N/A	N/A	d__Bacteria;p__Bacteroidota;c__Bacteroidia;o__Bacteroidales;f__Rikenellaceae;g__;s__	taxonomic classification fully defined by topology	N/A	N/A	45.38	11	0.855988	N/A
Scot_F_bin_13	d__Bacteria;p__Bacteroidota;c__Bacteroidia;o__Bacteroidales;f__Rikenellaceae;g__;s__	N/A	N/A	N/A	N/A	N/A	N/A	N/A	N/A	N/A	N/A	d__Bacteria;p__Bacteroidota;c__Bacteroidia;o__Bacteroidales;f__;g__;s__	taxonomic novelty determined using RED	N/A	N/A	78.23	11	0.803793	N/A
Ice_8_bin_5	d__Bacteria;p__Bacteroidota;c__Bacteroidia;o__Bacteroidales;f__Rikenellaceae;g__;s__	N/A	N/A	N/A	N/A	N/A	N/A	N/A	N/A	N/A	N/A	d__Bacteria;p__Bacteroidota;c__Bacteroidia;o__Bacteroidales;f__;g__;s__	taxonomic novelty determined using RED	N/A	N/A	49.72	11	0.800066	N/A
Ice_8_bin_14	d__Bacteria;p__Bacteroidota;c__Bacteroidia;o__Bacteroidales;f__Rikenellaceae;g__;s__	N/A	N/A	N/A	N/A	N/A	N/A	N/A	N/A	N/A	N/A	d__Bacteria;p__Bacteroidota;c__Bacteroidia;o__Bacteroidales;f__;g__;s__	taxonomic novelty determined using RED	N/A	N/A	64.72	11	0.799362	N/A
Scot_J_bin_4	d__Bacteria;p__Bacteroidota;c__Bacteroidia;o__Bacteroidales;f__Rikenellaceae;g__;s__	N/A	N/A	N/A	N/A	N/A	N/A	N/A	N/A	N/A	N/A	d__Bacteria;p__Bacteroidota;c__Bacteroidia;o__Bacteroidales;f__;g__;s__	taxonomic novelty determined using RED	N/A	N/A	77.38	11	0.798916	N/A
Scot_F_bin_3	d__Bacteria;p__Bacteroidota;c__Bacteroidia;o__Bacteroidales;f__Rikenellaceae;g__;s__	N/A	N/A	N/A	N/A	N/A	N/A	N/A	N/A	N/A	N/A	d__Bacteria;p__Bacteroidota;c__Bacteroidia;o__Bacteroidales;f__;g__;s__	taxonomic novelty determined using RED	N/A	N/A	50.34	11	0.798318	N/A
G_bin_47	d__Bacteria;p__Bacteroidota;c__Bacteroidia;o__Bacteroidales;f__Rikenellaceae;g__Alistipes;s__	N/A	N/A	N/A	N/A	N/A	N/A	N/A	N/A	N/A	N/A	d__Bacteria;p__Bacteroidota;c__Bacteroidia;o__Bacteroidales;f__Rikenellaceae;g__Alistipes;s__	ANI	N/A	GCA_900553175.1, s__Alistipes sp900553175, 95.0, 78.25, 0.01; GCF_900021155.1, s__Alistipes sp900021155, 95.0, 77.86, 0.02; GCA_002428825.1, s__Alistipes sp002428825, 95.0, 77.78, 0.01; GCA_001941065.1, s__Alistipes sp001941065, 95.0, 77.65, 0.01; GCF_006542685.1, s__Alistipes sp006542685, 95.0, 77.54, 0.02; GCA_003979135.1, s__Alistipes sp003979135, 95.0, 77.34, 0.02; GCA_002358415.1, s__Alistip…	89.25	11	0.939948	N/A
Scot_J_bin_3	d__Bacteria;p__Bacteroidota;c__Bacteroidia;o__Bacteroidales;f__Rikenellaceae;g__Alistipes;s__	N/A	N/A	N/A	N/A	N/A	N/A	N/A	N/A	N/A	N/A	d__Bacteria;p__Bacteroidota;c__Bacteroidia;o__Bacteroidales;f__Rikenellaceae;g__Alistipes;s__	ANI	N/A	GCA_900553175.1, s__Alistipes sp900553175, 95.0, 78.25, 0.01; GCF_002161445.1, s__Alistipes sp002161445, 95.0, 77.86, 0.02; GCA_002428825.1, s__Alistipes sp002428825, 95.0, 77.38, 0.02; GCF_000154465.1, s__Alistipes putredinis, 95.0, 76.98, 0.03; GCF_000210575.1, s__Alistipes shahii, 95.0, 76.92, 0.02; GCF_900021155.1, s__Alistipes sp900021155, 95.0, 76.9, 0.02; GCA_002362235.1, s__Alistipes sp00…	94.37	11	0.939927	N/A
G_bin_31	d__Bacteria;p__Bacteroidota;c__Bacteroidia;o__Bacteroidales;f__Rikenellaceae;g__Alistipes;s__	N/A	N/A	N/A	N/A	N/A	N/A	N/A	N/A	N/A	N/A	d__Bacteria;p__Bacteroidota;c__Bacteroidia;o__Bacteroidales;f__Rikenellaceae;g__Alistipes;s__	ANI	N/A	GCA_900541585.1, s__Alistipes sp900541585, 95.0, 77.49, 0.01; GCA_000434235.1, s__Alistipes sp000434235, 95.0, 77.41, 0.01; GCF_900604385.1, s__Alistipes sp002159375, 95.0, 77.22, 0.01; GCA_002428825.1, s__Alistipes sp002428825, 95.0, 76.87, 0.01; GCA_002358415.1, s__Alistipes sp002358415, 95.0, 76.87, 0.01; GCF_900107675.1, s__Alistipes timonensis, 95.0, 76.87, 0.01; GCF_900083545.1, s__Alistipe…	47.94	11	0.912309	N/A
G_bin_52	d__Bacteria;p__Bacteroidota;c__Bacteroidia;o__Bacteroidales;f__Rikenellaceae;g__Mucinivorans;s__	N/A	N/A	N/A	N/A	N/A	GCF_000723505.1	95	d__Bacteria;p__Bacteroidota;c__Bacteroidia;o__Bacteroidales;f__Rikenellaceae;g__Mucinivorans;s__Mucinivorans hirudinis	75.99	0.04	d__Bacteria;p__Bacteroidota;c__Bacteroidia;o__Bacteroidales;f__Rikenellaceae;g__Mucinivorans;s__	taxonomic classification defined by topology and ANI	N/A	GCA_002315675.1, s__Mucinivorans sp002315675, 95.0, 80.14, 0.0	61.57	11	0.905719	N/A
G_bin_44	d__Bacteria;p__Bacteroidota;c__Bacteroidia;o__Bacteroidales;f__Rikenellaceae;g__Mucinivorans;s__	N/A	N/A	N/A	N/A	N/A	GCA_002315675.1	95	d__Bacteria;p__Bacteroidota;c__Bacteroidia;o__Bacteroidales;f__Rikenellaceae;g__Mucinivorans;s__Mucinivorans sp002315675	75.41	0.01	d__Bacteria;p__Bacteroidota;c__Bacteroidia;o__Bacteroidales;f__Rikenellaceae;g__Mucinivorans;s__	taxonomic classification defined by topology and ANI	N/A	GCF_000723505.1, s__Mucinivorans hirudinis, 95.0, 76.0, 0.02	88.97	11	0.91017	N/A
G_bin_45	d__Bacteria;p__Bacteroidota;c__Bacteroidia;o__Bacteroidales;f__Rikenellaceae;g__Mucinivorans;s__	N/A	N/A	N/A	N/A	N/A	GCA_002315675.1	95	d__Bacteria;p__Bacteroidota;c__Bacteroidia;o__Bacteroidales;f__Rikenellaceae;g__Mucinivorans;s__Mucinivorans sp002315675	77.25	0.01	d__Bacteria;p__Bacteroidota;c__Bacteroidia;o__Bacteroidales;f__Rikenellaceae;g__Mucinivorans;s__	taxonomic classification defined by topology and ANI	N/A	GCF_000723505.1, s__Mucinivorans hirudinis, 95.0, 76.06, 0.05	70.85	11	0.902605	Genome has more than 10.0% of markers with multiple hits
H_bin_24	d__Bacteria;p__Bacteroidota;c__Bacteroidia;o__Bacteroidales;f__Rikenellaceae;g__Mucinivorans;s__	N/A	N/A	N/A	N/A	N/A	GCA_002315675.1	95	d__Bacteria;p__Bacteroidota;c__Bacteroidia;o__Bacteroidales;f__Rikenellaceae;g__Mucinivorans;s__Mucinivorans sp002315675	76.27	0.01	d__Bacteria;p__Bacteroidota;c__Bacteroidia;o__Bacteroidales;f__Rikenellaceae;g__Mucinivorans;s__	taxonomic classification defined by topology and ANI	N/A	GCF_000723505.1, s__Mucinivorans hirudinis, 95.0, 76.17, 0.05	68.77	11	0.901415	N/A
H_bin_4	d__Bacteria;p__Bacteroidota;c__Bacteroidia;o__Bacteroidales;f__Rikenellaceae;g__Rikenella;s__	N/A	N/A	N/A	N/A	N/A	N/A	N/A	N/A	N/A	N/A	d__Bacteria;p__Bacteroidota;c__Bacteroidia;o__Bacteroidales;f__Rikenellaceae;g__;s__	taxonomic novelty determined using RED	N/A	N/A	36.21	11	0.939893	N/A
G_bin_34	d__Bacteria;p__Bacteroidota;c__Bacteroidia;o__Bacteroidales;f__Rikenellaceae;g__Tidjanibacter;s__	N/A	N/A	N/A	N/A	N/A	GCF_000786575.1	95	d__Bacteria;p__Bacteroidota;c__Bacteroidia;o__Bacteroidales;f__Rikenellaceae;g__Tidjanibacter;s__Tidjanibacter inops	75.58	0.02	d__Bacteria;p__Bacteroidota;c__Bacteroidia;o__Bacteroidales;f__Rikenellaceae;g__;s__	taxonomic classification defined by topology and ANI	N/A	N/A	95.93	11	0.914855	N/A
Scot_J_bin_12	d__Bacteria;p__Bacteroidota;c__Bacteroidia;o__Bacteroidales;f__Tannerellaceae;g__OLMS01;s__	N/A	N/A	N/A	N/A	N/A	GCF_900292045.1	95	d__Bacteria;p__Bacteroidota;c__Bacteroidia;o__Bacteroidales;f__Tannerellaceae;g__OLMS01;s__OLMS01 sp900292045	77.15	0.08	d__Bacteria;p__Bacteroidota;c__Bacteroidia;o__Bacteroidales;f__Tannerellaceae;g__;s__	taxonomic classification defined by topology and ANI	N/A	N/A	90.69	11	0.908465	N/A
G_bin_30	d__Bacteria;p__Bacteroidota;c__Bacteroidia;o__Bacteroidales;f__UBA932;g__;s__	N/A	N/A	N/A	N/A	N/A	N/A	N/A	N/A	N/A	N/A	d__Bacteria;p__Bacteroidota;c__Bacteroidia;o__Bacteroidales;f__UBA932;g__;s__	taxonomic novelty determined using RED	N/A	N/A	67.42	11	0.872916	N/A
H_bin_37	d__Bacteria;p__Bacteroidota;c__Bacteroidia;o__Bacteroidales;f__UBA932;g__;s__	N/A	N/A	N/A	N/A	N/A	N/A	N/A	N/A	N/A	N/A	d__Bacteria;p__Bacteroidota;c__Bacteroidia;o__Bacteroidales;f__UBA932;g__;s__	taxonomic novelty determined using RED	N/A	N/A	54.07	11	0.870996	N/A
Ice_8_bin_13	d__Bacteria;p__Bacteroidota;c__Bacteroidia;o__Bacteroidales;f__UBA932;g__;s__	N/A	N/A	N/A	N/A	N/A	N/A	N/A	N/A	N/A	N/A	d__Bacteria;p__Bacteroidota;c__Bacteroidia;o__Bacteroidales;f__UBA932;g__;s__	taxonomic novelty determined using RED	N/A	N/A	37.66	11	0.869058	N/A
Ice_8_bin_7	d__Bacteria;p__Bacteroidota;c__Bacteroidia;o__Bacteroidales;f__UBA932;g__;s__	N/A	N/A	N/A	N/A	N/A	N/A	N/A	N/A	N/A	N/A	d__Bacteria;p__Bacteroidota;c__Bacteroidia;o__Bacteroidales;f__UBA932;g__;s__	taxonomic novelty determined using RED	N/A	N/A	43.53	11	0.83924	N/A
Scot_D_bin_18	d__Bacteria;p__Campylobacterota;c__Campylobacteria;o__Campylobacterales;f__Arcobacteraceae;g__UBA4036;s__	N/A	N/A	N/A	N/A	N/A	GCA_002382325.1	95	d__Bacteria;p__Campylobacterota;c__Campylobacteria;o__Campylobacterales;f__Arcobacteraceae;g__UBA4036;s__UBA4036 sp002382325	79.64	0.46	d__Bacteria;p__Campylobacterota;c__Campylobacteria;o__Campylobacterales;f__Arcobacteraceae;g__UBA4036;s__	taxonomic classification defined by topology and ANI	N/A	GCF_004116335.1, s__UBA4036 sp004116335, 95.0, 78.06, 0.25	75.65	11	0.962478	N/A
H_bin_39	d__Bacteria;p__Campylobacterota;c__Campylobacteria;o__Campylobacterales;f__Sulfurimonadaceae;g__Sulfurimonas;s__	N/A	N/A	N/A	N/A	N/A	GCF_000445475.1	95	d__Bacteria;p__Campylobacterota;c__Campylobacteria;o__Campylobacterales;f__Sulfurimonadaceae;g__Sulfurimonas;s__Sulfurimonas hongkongensis	85.65	0.9	d__Bacteria;p__Campylobacterota;c__Campylobacteria;o__Campylobacterales;f__Sulfurimonadaceae;g__Sulfurimonas;s__	taxonomic classification defined by topology and ANI	N/A	GCF_000242915.1, s__Sulfurimonas gotlandica, 95.0, 79.05, 0.54; GCA_002732645.1, s__Sulfurimonas sp002732645, 95.0, 79.03, 0.35; GCA_002781365.1, s__Sulfurimonas sp002781365, 95.0, 78.16, 0.27; GCF_000012965.1, s__Sulfurimonas denitrificans, 95.0, 78.03, 0.38; GCA_001829625.1, s__Sulfurimonas sp001829625, 95.0, 77.87, 0.23; GCA_002452425.1, s__Sulfurimonas sp002452425, 95.0, 77.81, 0.13; GCA_0027…	81.23	11	0.983182	Genome not assigned to closest species as it falls outside its pre-defined ANI radius
G_bin_13	d__Bacteria;p__Deferribacterota;c__Deferribacteres;o__Deferribacterales;f__Mucispirillaceae;g__;s__	N/A	N/A	N/A	N/A	N/A	GCF_000487995.1	95	d__Bacteria;p__Deferribacterota;c__Deferribacteres;o__Deferribacterales;f__Mucispirillaceae;g__Mucispirillum;s__Mucispirillum schaedleri	75.4	0.06	d__Bacteria;p__Deferribacterota;c__Deferribacteres;o__Deferribacterales;f__;g__;s__	taxonomic classification defined by topology and ANI	N/A	N/A	71.05	11	0.816003	N/A
H_bin_6	d__Bacteria;p__Deferribacterota;c__Deferribacteres;o__Deferribacterales;f__Mucispirillaceae;g__;s__	N/A	N/A	N/A	N/A	N/A	GCF_000487995.1	95	d__Bacteria;p__Deferribacterota;c__Deferribacteres;o__Deferribacterales;f__Mucispirillaceae;g__Mucispirillum;s__Mucispirillum schaedleri	75.12	0.04	d__Bacteria;p__Deferribacterota;c__Deferribacteres;o__Deferribacterales;f__;g__;s__	taxonomic classification defined by topology and ANI	N/A	N/A	78.69	11	0.801113	N/A
Ice_5_bin_1	d__Bacteria;p__Deferribacterota;c__Deferribacteres;o__Deferribacterales;f__Mucispirillaceae;g__;s__	N/A	N/A	N/A	N/A	N/A	GCF_000487995.1	95	d__Bacteria;p__Deferribacterota;c__Deferribacteres;o__Deferribacterales;f__Mucispirillaceae;g__Mucispirillum;s__Mucispirillum schaedleri	75.23	0.04	d__Bacteria;p__Deferribacterota;c__Deferribacteres;o__Deferribacterales;f__;g__;s__	taxonomic classification defined by topology and ANI	N/A	N/A	62.58	11	0.794655	N/A
G_bin_10	d__Bacteria;p__Desulfobacterota;c__Desulfarculia;o__Adiutricales;f__Adiutricaceae;g__;s__	N/A	N/A	N/A	N/A	N/A	GCA_001577715.1	95	d__Bacteria;p__Desulfobacterota;c__Desulfarculia;o__Adiutricales;f__Adiutricaceae;g__Adiutrix;s__Adiutrix intracellularis	76.4	0.02	d__Bacteria;p__Desulfobacterota;c__Desulfarculia;o__;f__;g__;s__	taxonomic classification defined by topology and ANI	N/A	N/A	92.22	11	0.823207	N/A
G_bin_51	d__Bacteria;p__Desulfobacterota;c__Desulfarculia;o__Adiutricales;f__Adiutricaceae;g__;s__	N/A	N/A	N/A	N/A	N/A	GCA_001577715.1	95	d__Bacteria;p__Desulfobacterota;c__Desulfarculia;o__Adiutricales;f__Adiutricaceae;g__Adiutrix;s__Adiutrix intracellularis	75.05	0.02	d__Bacteria;p__Desulfobacterota;c__Desulfarculia;o__;f__;g__;s__	taxonomic classification defined by topology and ANI	N/A	N/A	53.06	11	0.821648	N/A
Scot_D_bin_11	d__Bacteria;p__Desulfobacterota;c__Desulfovibrionia;o__Desulfovibrionales;f__Desulfovibrionaceae;g__;s__	N/A	N/A	N/A	N/A	N/A	N/A	N/A	N/A	N/A	N/A	d__Bacteria;p__Desulfobacterota;c__Desulfovibrionia;o__Desulfovibrionales;f__Desulfovibrionaceae;g__;s__	taxonomic novelty determined using RED	N/A	N/A	80.77	11	0.871554	N/A
Scot_D_bin_13	d__Bacteria;p__Desulfobacterota;c__Desulfovibrionia;o__Desulfovibrionales;f__Desulfovibrionaceae;g__;s__	N/A	N/A	N/A	N/A	N/A	N/A	N/A	N/A	N/A	N/A	d__Bacteria;p__Desulfobacterota;c__Desulfovibrionia;o__Desulfovibrionales;f__Desulfovibrionaceae;g__;s__	taxonomic classification fully defined by topology	N/A	N/A	69.44	11	0.89127	N/A
G_bin_22	d__Bacteria;p__Desulfobacterota;c__Desulfovibrionia;o__Desulfovibrionales;f__Desulfovibrionaceae;g__;s__	N/A	N/A	N/A	N/A	N/A	N/A	N/A	N/A	N/A	N/A	d__Bacteria;p__Desulfobacterota;c__Desulfovibrionia;o__Desulfovibrionales;f__Desulfovibrionaceae;g__;s__	taxonomic classification fully defined by topology	N/A	N/A	44.68	11	0.890925	N/A
Scot_D_bin_17	d__Bacteria;p__Desulfobacterota;c__Desulfovibrionia;o__Desulfovibrionales;f__Desulfovibrionaceae;g__Mailhella;s__	N/A	N/A	N/A	N/A	N/A	GCA_003512875.1	95	d__Bacteria;p__Desulfobacterota;c__Desulfovibrionia;o__Desulfovibrionales;f__Desulfovibrionaceae;g__Mailhella;s__Mailhella sp003512875	75.41	0.03	d__Bacteria;p__Desulfobacterota;c__Desulfovibrionia;o__Desulfovibrionales;f__Desulfovibrionaceae;g__Mailhella;s__	taxonomic classification defined by topology and ANI	N/A	GCA_900553065.1, s__Mailhella sp900553065, 95.0, 77.56, 0.01; GCA_900541395.1, s__Mailhella sp900541395, 95.0, 77.29, 0.01; GCF_900155525.1, s__Mailhella massiliensis, 95.0, 76.2, 0.01; GCA_003150275.1, s__Mailhella sp003150275, 95.0, 75.82, 0.01; GCA_900555975.1, s__Mailhella sp900555975, 95.0, 74.54, 0.0	50.06	11	0.955648	N/A
Scot_J_bin_8	d__Bacteria;p__Desulfobacterota;c__Desulfovibrionia;o__Desulfovibrionales;f__Desulfovibrionaceae;g__Mailhella;s__	N/A	N/A	N/A	N/A	N/A	GCA_003512875.1	95	d__Bacteria;p__Desulfobacterota;c__Desulfovibrionia;o__Desulfovibrionales;f__Desulfovibrionaceae;g__Mailhella;s__Mailhella sp003512875	76.39	0.04	d__Bacteria;p__Desulfobacterota;c__Desulfovibrionia;o__Desulfovibrionales;f__Desulfovibrionaceae;g__Mailhella;s__	taxonomic classification defined by topology and ANI	N/A	GCA_900553065.1, s__Mailhella sp900553065, 95.0, 76.31, 0.01; GCA_900555975.1, s__Mailhella sp900555975, 95.0, 76.07, 0.01; GCA_900541395.1, s__Mailhella sp900541395, 95.0, 75.77, 0.01; GCF_900155525.1, s__Mailhella massiliensis, 95.0, 75.63, 0.01; GCA_003150275.1, s__Mailhella sp003150275, 95.0, 75.12, 0.01	92.14	11	0.951073	N/A
G_bin_9	d__Bacteria;p__Desulfobacterota;c__Desulfovibrionia;o__Desulfovibrionales;f__Desulfovibrionaceae;g__Mailhella;s__	N/A	N/A	N/A	N/A	N/A	GCA_003512875.1	95	d__Bacteria;p__Desulfobacterota;c__Desulfovibrionia;o__Desulfovibrionales;f__Desulfovibrionaceae;g__Mailhella;s__Mailhella sp003512875	76.55	0.03	d__Bacteria;p__Desulfobacterota;c__Desulfovibrionia;o__Desulfovibrionales;f__Desulfovibrionaceae;g__Mailhella;s__	taxonomic classification defined by topology and ANI	N/A	GCF_900155525.1, s__Mailhella massiliensis, 95.0, 76.26, 0.01; GCA_900553065.1, s__Mailhella sp900553065, 95.0, 75.58, 0.01; GCA_003150275.1, s__Mailhella sp003150275, 95.0, 74.97, 0.01; GCA_900555975.1, s__Mailhella sp900555975, 95.0, 74.79, 0.0; GCA_900541395.1, s__Mailhella sp900541395, 95.0, 74.52, 0.0	51.07	11	0.950586	N/A
H_bin_3	d__Bacteria;p__Desulfobacterota;c__Desulfovibrionia;o__Desulfovibrionales;f__Desulfovibrionaceae;g__Mailhella;s__	N/A	N/A	N/A	N/A	N/A	GCA_003512875.1	95	d__Bacteria;p__Desulfobacterota;c__Desulfovibrionia;o__Desulfovibrionales;f__Desulfovibrionaceae;g__Mailhella;s__Mailhella sp003512875	75.86	0.03	d__Bacteria;p__Desulfobacterota;c__Desulfovibrionia;o__Desulfovibrionales;f__Desulfovibrionaceae;g__Mailhella;s__	taxonomic classification defined by topology and ANI	N/A	GCA_900541395.1, s__Mailhella sp900541395, 95.0, 77.17, 0.01; GCA_900553065.1, s__Mailhella sp900553065, 95.0, 76.44, 0.01; GCA_003150275.1, s__Mailhella sp003150275, 95.0, 76.31, 0.01; GCF_900155525.1, s__Mailhella massiliensis, 95.0, 75.63, 0.01; GCA_900555975.1, s__Mailhella sp900555975, 95.0, 74.54, 0.0	94.09	11	0.950155	N/A
H_bin_13	d__Bacteria;p__Desulfobacterota;c__Desulfovibrionia;o__Desulfovibrionales;f__Desulfovibrionaceae;g__Mailhella;s__	N/A	N/A	N/A	N/A	N/A	GCA_003512875.1	95	d__Bacteria;p__Desulfobacterota;c__Desulfovibrionia;o__Desulfovibrionales;f__Desulfovibrionaceae;g__Mailhella;s__Mailhella sp003512875	76.36	0.02	d__Bacteria;p__Desulfobacterota;c__Desulfovibrionia;o__Desulfovibrionales;f__Desulfovibrionaceae;g__Mailhella;s__	taxonomic classification defined by topology and ANI	N/A	GCA_003150275.1, s__Mailhella sp003150275, 95.0, 76.08, 0.01; GCA_900541395.1, s__Mailhella sp900541395, 95.0, 75.92, 0.01; GCF_900155525.1, s__Mailhella massiliensis, 95.0, 75.34, 0.0; GCA_900553065.1, s__Mailhella sp900553065, 95.0, 75.09, 0.01	90.83	11	0.935811	N/A
G_bin_15	d__Bacteria;p__Desulfobacterota;c__Desulfovibrionia;o__Desulfovibrionales;f__Desulfovibrionaceae;g__Mailhella;s__	N/A	N/A	N/A	N/A	N/A	GCA_003512875.1	95	d__Bacteria;p__Desulfobacterota;c__Desulfovibrionia;o__Desulfovibrionales;f__Desulfovibrionaceae;g__Mailhella;s__Mailhella sp003512875	75.74	0.02	d__Bacteria;p__Desulfobacterota;c__Desulfovibrionia;o__Desulfovibrionales;f__Desulfovibrionaceae;g__Mailhella;s__	taxonomic classification defined by topology and ANI	N/A	GCA_900541395.1, s__Mailhella sp900541395, 95.0, 75.89, 0.0; GCF_900155525.1, s__Mailhella massiliensis, 95.0, 74.87, 0.0; GCA_900553065.1, s__Mailhella sp900553065, 95.0, 74.5, 0.0; GCA_003150275.1, s__Mailhella sp003150275, 95.0, 74.49, 0.0	43.39	11	0.935587	N/A
Scot_D_bin_16	d__Bacteria;p__Elusimicrobiota;c__Endomicrobia;o__Endomicrobiales;f__Endomicrobiaceae;g__Endomicrobium_A;s__	N/A	N/A	N/A	N/A	N/A	GCF_002355835.1	95	d__Bacteria;p__Elusimicrobiota;c__Endomicrobia;o__Endomicrobiales;f__Endomicrobiaceae;g__Endomicrobium_A;s__Endomicrobium_A trichonymphae	76.39	0.1	d__Bacteria;p__Elusimicrobiota;c__Endomicrobia;o__Endomicrobiales;f__Endomicrobiaceae;g__;s__	taxonomic classification defined by topology and ANI	N/A	N/A	60.04	11	0.865307	N/A
G_bin_7	d__Bacteria;p__Fibrobacterota;c__Chitinivibrionia;o__Chitinivibrionales;f__Chitinivibrionaceae;g__;s__	N/A	N/A	N/A	N/A	N/A	GCF_000474745.1	95	d__Bacteria;p__Fibrobacterota;c__Chitinivibrionia;o__Chitinivibrionales;f__Chitinivibrionaceae;g__Chitinivibrio;s__Chitinivibrio alkaliphilus	75.18	0.01	d__Bacteria;p__Fibrobacterota;c__Chitinivibrionia;o__Chitinivibrionales;f__;g__;s__	taxonomic classification defined by topology and ANI	N/A	N/A	77.68	11	0.720215	N/A
S_bin_1	d__Bacteria;p__Firmicutes;c__Bacilli;o__Mycoplasmatales;f__Mycoplasmoidaceae;g__;s__	N/A	N/A	N/A	N/A	N/A	N/A	N/A	N/A	N/A	N/A	d__Bacteria;p__Firmicutes;c__Bacilli;o__Mycoplasmatales;f__Mycoplasmoidaceae;g__;s__	taxonomic novelty determined using RED	N/A	N/A	45.02	4	0.870226	N/A
K_bin_1	d__Bacteria;p__Firmicutes;c__Bacilli;o__Mycoplasmatales;f__Mycoplasmoidaceae;g__;s__	N/A	N/A	N/A	N/A	N/A	N/A	N/A	N/A	N/A	N/A	d__Bacteria;p__Firmicutes;c__Bacilli;o__Mycoplasmatales;f__Mycoplasmoidaceae;g__;s__	taxonomic novelty determined using RED	N/A	N/A	75.14	4	0.881827	N/A
Ice_5_bin_4	d__Bacteria;p__Firmicutes;c__Bacilli;o__Mycoplasmatales;f__Mycoplasmoidaceae;g__;s__	N/A	N/A	N/A	N/A	N/A	N/A	N/A	N/A	N/A	N/A	d__Bacteria;p__Firmicutes;c__Bacilli;o__Mycoplasmatales;f__Mycoplasmoidaceae;g__;s__	taxonomic novelty determined using RED	N/A	N/A	75.42	4	0.881124	N/A
H_bin_43	d__Bacteria;p__Firmicutes;c__Bacilli;o__Mycoplasmatales;f__Mycoplasmoidaceae;g__;s__	N/A	N/A	N/A	N/A	N/A	N/A	N/A	N/A	N/A	N/A	d__Bacteria;p__Firmicutes;c__Bacilli;o__Mycoplasmatales;f__Mycoplasmoidaceae;g__;s__	taxonomic novelty determined using RED	N/A	N/A	74.01	4	0.881068	N/A
Scot_D_bin_4	d__Bacteria;p__Firmicutes;c__Bacilli;o__Mycoplasmatales;f__Mycoplasmoidaceae;g__;s__	N/A	N/A	N/A	N/A	N/A	N/A	N/A	N/A	N/A	N/A	d__Bacteria;p__Firmicutes;c__Bacilli;o__Mycoplasmatales;f__Mycoplasmoidaceae;g__;s__	taxonomic novelty determined using RED	N/A	N/A	68.13	4	0.893289	N/A
Ice_3_bin_1	d__Bacteria;p__Firmicutes_A;c__Clostridia;o__Clostridiales;f__Clostridiaceae;g__Clostridium_P;s__	N/A	N/A	N/A	N/A	N/A	GCF_900091705.1	95	d__Bacteria;p__Firmicutes_A;c__Clostridia;o__Clostridiales;f__Clostridiaceae;g__Clostridium_P;s__Clostridium_P mediterraneense	80.17	0.62	d__Bacteria;p__Firmicutes_A;c__Clostridia;o__Clostridiales;f__Clostridiaceae;g__Clostridium_P;s__	taxonomic classification defined by topology and ANI	N/A	GCF_001403635.1, s__Clostridium_P sp001403635, 95.0, 78.8, 0.43; GCF_000013285.1, s__Clostridium_P perfringens, 95.0, 78.55, 0.36; GCF_900456775.1, s__Clostridium_P ventriculi, 95.0, 77.88, 0.27	71.69	11	0.966834	N/A
I_bin_2	d__Bacteria;p__Firmicutes_A;c__Clostridia;o__Lachnospirales;f__CAG-274;g__;s__	N/A	N/A	N/A	N/A	N/A	N/A	N/A	N/A	N/A	N/A	d__Bacteria;p__Firmicutes_A;c__Clostridia;o__Lachnospirales;f__;g__;s__	taxonomic novelty determined using RED	N/A	N/A	95.69	11	0.755246	N/A
I_bin_1	d__Bacteria;p__Firmicutes_A;c__Clostridia;o__Lachnospirales;f__CAG-274;g__;s__	N/A	N/A	N/A	N/A	N/A	N/A	N/A	N/A	N/A	N/A	d__Bacteria;p__Firmicutes_A;c__Clostridia;o__Lachnospirales;f__;g__;s__	taxonomic novelty determined using RED	N/A	N/A	82.14	11	0.753405	N/A
Ice_7_bin_10	d__Bacteria;p__Firmicutes_A;c__Clostridia;o__Lachnospirales;f__Lachnospiraceae;g__SZUA-378;s__	N/A	N/A	N/A	N/A	N/A	GCA_003246295.1	95	d__Bacteria;p__Firmicutes_A;c__Clostridia;o__Lachnospirales;f__Lachnospiraceae;g__SZUA-378;s__SZUA-378 sp003246295	77.74	0.05	d__Bacteria;p__Firmicutes_A;c__Clostridia;o__Lachnospirales;f__Lachnospiraceae;g__;s__	taxonomic classification defined by topology and ANI	N/A	N/A	71.27	11	0.925513	N/A
Ice_8_bin_8	d__Bacteria;p__Firmicutes_A;c__Clostridia;o__Oscillospirales;f__Oscillospiraceae;g__;s__	N/A	N/A	N/A	N/A	N/A	N/A	N/A	N/A	N/A	N/A	d__Bacteria;p__Firmicutes_A;c__Clostridia;o__Oscillospirales;f__Oscillospiraceae;g__;s__	taxonomic novelty determined using RED	N/A	N/A	89.6	11	0.900879	N/A
G_bin_37	d__Bacteria;p__Firmicutes_A;c__Clostridia;o__Oscillospirales;f__Oscillospiraceae;g__;s__	N/A	N/A	N/A	N/A	N/A	N/A	N/A	N/A	N/A	N/A	d__Bacteria;p__Firmicutes_A;c__Clostridia;o__Oscillospirales;f__Oscillospiraceae;g__;s__	taxonomic novelty determined using RED	N/A	N/A	79.29	11	0.90124	N/A
Ice_7_bin_4	d__Bacteria;p__Firmicutes_A;c__Clostridia;o__Oscillospirales;f__Ruminococcaceae;g__UBA866;s__	N/A	N/A	N/A	N/A	N/A	GCA_002295325.1	95	d__Bacteria;p__Firmicutes_A;c__Clostridia;o__Oscillospirales;f__Ruminococcaceae;g__UBA866;s__UBA866 sp002295325	77.08	0.1	d__Bacteria;p__Firmicutes_A;c__Clostridia;o__Oscillospirales;f__Ruminococcaceae;g__UBA866;s__	taxonomic classification defined by topology and ANI	N/A	GCA_900543295.1, s__UBA866 sp900543295, 95.0, 76.12, 0.02	91.29	11	0.909295	N/A
G_bin_58	d__Bacteria;p__Firmicutes_A;c__Clostridia_A;o__Christensenellales;f__CAG-917;g__;s__	N/A	N/A	N/A	N/A	N/A	N/A	N/A	N/A	N/A	N/A	d__Bacteria;p__Firmicutes_A;c__Clostridia_A;o__Christensenellales;f__CAG-917;g__;s__	taxonomic novelty determined using RED	N/A	N/A	53.87	11	0.899572	N/A
H_bin_47	d__Bacteria;p__Firmicutes_A;c__Clostridia_A;o__Christensenellales;f__UBA3700;g__;s__	N/A	N/A	N/A	N/A	N/A	GCA_002372775.1	95	d__Bacteria;p__Firmicutes_A;c__Clostridia_A;o__Christensenellales;f__UBA3700;g__UBA3700;s__UBA3700 sp002372775	75.65	0.02	d__Bacteria;p__Firmicutes_A;c__Clostridia_A;o__Christensenellales;f__;g__;s__	taxonomic classification defined by topology and ANI	N/A	N/A	53.57	11	0.823151	N/A
H_bin_14	d__Bacteria;p__Fusobacteriota;c__Fusobacteriia;o__Fusobacteriales;f__Fusobacteriaceae;g__;s__	N/A	N/A	N/A	N/A	N/A	N/A	N/A	N/A	N/A	N/A	d__Bacteria;p__Fusobacteriota;c__Fusobacteriia;o__Fusobacteriales;f__Fusobacteriaceae;g__;s__	taxonomic classification fully defined by topology	N/A	N/A	89.76	11	0.858708	N/A
S3F2_bin_1	d__Bacteria;p__Fusobacteriota;c__Fusobacteriia;o__Fusobacteriales;f__Fusobacteriaceae;g__;s__	N/A	N/A	N/A	N/A	N/A	GCF_000165505.1	95	d__Bacteria;p__Fusobacteriota;c__Fusobacteriia;o__Fusobacteriales;f__Fusobacteriaceae;g__Ilyobacter;s__Ilyobacter polytropus	76.81	0.12	d__Bacteria;p__Fusobacteriota;c__Fusobacteriia;o__Fusobacteriales;f__Fusobacteriaceae;g__;s__	taxonomic classification defined by topology and ANI	N/A	N/A	52.66	11	0.850581	N/A
B_bin_5	d__Bacteria;p__Fusobacteriota;c__Fusobacteriia;o__Fusobacteriales;f__Fusobacteriaceae;g__Ilyobacter;s__	N/A	N/A	N/A	N/A	N/A	GCF_000165505.1	95	d__Bacteria;p__Fusobacteriota;c__Fusobacteriia;o__Fusobacteriales;f__Fusobacteriaceae;g__Ilyobacter;s__Ilyobacter polytropus	76.69	0.13	d__Bacteria;p__Fusobacteriota;c__Fusobacteriia;o__Fusobacteriales;f__Fusobacteriaceae;g__;s__	taxonomic classification defined by topology and ANI	N/A	N/A	86.13	11	0.855429	N/A
Ice_7_bin_9	d__Bacteria;p__Proteobacteria;c__Alphaproteobacteria;o__Rhizobiales;f__;g__;s__	N/A	N/A	N/A	N/A	N/A	N/A	N/A	N/A	N/A	N/A	d__Bacteria;p__Proteobacteria;c__Alphaproteobacteria;o__Rhizobiales;f__;g__;s__	taxonomic classification fully defined by topology	N/A	N/A	96.88	11	0.806242	N/A
G_bin_8	d__Bacteria;p__Proteobacteria;c__Alphaproteobacteria;o__Rs-D84;f__;g__;s__	N/A	N/A	N/A	N/A	N/A	N/A	N/A	N/A	N/A	N/A	d__Bacteria;p__Proteobacteria;c__Alphaproteobacteria;o__;f__;g__;s__	taxonomic novelty determined using RED	N/A	N/A	65.14	11	0.648723	N/A
G_bin_39	d__Bacteria;p__Proteobacteria;c__Alphaproteobacteria;o__UBA3830;f__;g__;s__	N/A	N/A	N/A	N/A	N/A	N/A	N/A	N/A	N/A	N/A	d__Bacteria;p__Proteobacteria;c__Alphaproteobacteria;o__;f__;g__;s__	taxonomic novelty determined using RED	N/A	N/A	71.05	11	0.669192	N/A
Water_bin_1	d__Bacteria;p__Proteobacteria;c__Gammaproteobacteria;o__Enterobacterales;f__Alteromonadaceae;g__Colwellia;s__	N/A	N/A	N/A	N/A	N/A	N/A	N/A	N/A	N/A	N/A	d__Bacteria;p__Proteobacteria;c__Gammaproteobacteria;o__Enterobacterales;f__Alteromonadaceae;g__Colwellia;s__	taxonomic classification defined by topology and ANI	N/A	GCF_000012325.1, s__Colwellia psychrerythraea_A, 95.0, 92.56, 0.94; GCA_002163005.1, s__Colwellia psychrerythraea_C, 95.0, 90.18, 0.84; GCF_000764225.1, s__Colwellia psychrerythraea_D, 95.0, 85.17, 0.88; GCF_002836775.1, s__Colwellia sp002836775, 95.0, 83.44, 0.75; GCF_002836255.1, s__Colwellia sp002836255, 95.0, 83.12, 0.75; GCA_003545415.1, s__Colwellia sp003545415, 95.0, 82.16, 0.56; GCF_00076…	48.45	11	0.989219	Genome not assigned to closest species as it falls outside its pre-defined ANI radius
Water_bin_2	d__Bacteria;p__Proteobacteria;c__Gammaproteobacteria;o__Enterobacterales;f__Alteromonadaceae;g__Colwellia;s__	N/A	N/A	N/A	N/A	N/A	N/A	N/A	N/A	N/A	N/A	d__Bacteria;p__Proteobacteria;c__Gammaproteobacteria;o__Enterobacterales;f__Alteromonadaceae;g__Colwellia;s__	taxonomic classification defined by topology and ANI	N/A	GCF_000012325.1, s__Colwellia psychrerythraea_A, 95.0, 87.41, 0.75; GCA_002163005.1, s__Colwellia psychrerythraea_C, 95.0, 86.76, 0.68; GCF_000764225.1, s__Colwellia psychrerythraea_D, 95.0, 85.73, 0.73; GCF_002836775.1, s__Colwellia sp002836775, 95.0, 82.12, 0.56; GCF_002836255.1, s__Colwellia sp002836255, 95.0, 82.09, 0.57; GCA_003545415.1, s__Colwellia sp003545415, 95.0, 81.35, 0.44; GCF_00076…	48.81	11	0.986531	Genome not assigned to closest species as it falls outside its pre-defined ANI radius
H_bin_32	d__Bacteria;p__Proteobacteria;c__Gammaproteobacteria;o__Enterobacterales;f__Psychromonadaceae;g__Moritella;s__	N/A	N/A	N/A	N/A	N/A	N/A	N/A	N/A	N/A	N/A	d__Bacteria;p__Proteobacteria;c__Gammaproteobacteria;o__Enterobacterales;f__Psychromonadaceae;g__Moritella;s__	taxonomic classification defined by topology and ANI	N/A	GCF_000276805.1, s__Moritella dasanensis, 95.0, 85.47, 0.76; GCF_002836355.1, s__Moritella sp002836355, 95.0, 85.36, 0.77; GCF_000170855.1, s__Moritella sp000170855, 95.0, 84.88, 0.76; GCF_900465055.1, s__Moritella yayanosii, 95.0, 84.69, 0.74; GCF_001574435.1, s__Moritella sp001574435, 95.0, 84.07, 0.73; GCF_000291685.1, s__Moritella marina, 95.0, 83.49, 0.72; GCF_000953735.1, s__Moritella visco…	88.91	11	0.991429	Genome not assigned to closest species as it falls outside its pre-defined ANI radius
B_bin_6	d__Bacteria;p__Proteobacteria;c__Gammaproteobacteria;o__Enterobacterales;f__Psychromonadaceae;g__Moritella;s__	N/A	N/A	N/A	N/A	N/A	N/A	N/A	N/A	N/A	N/A	d__Bacteria;p__Proteobacteria;c__Gammaproteobacteria;o__Enterobacterales;f__Psychromonadaceae;g__Moritella;s__	taxonomic classification defined by topology and ANI	N/A	GCF_002836355.1, s__Moritella sp002836355, 95.0, 85.4, 0.81; GCF_000276805.1, s__Moritella dasanensis, 95.0, 85.33, 0.82; GCF_000170855.1, s__Moritella sp000170855, 95.0, 84.84, 0.8; GCF_900465055.1, s__Moritella yayanosii, 95.0, 84.52, 0.78; GCF_001574435.1, s__Moritella sp001574435, 95.0, 83.74, 0.75; GCF_000291685.1, s__Moritella marina, 95.0, 83.38, 0.75; GCF_000953735.1, s__Moritella viscosa…	63.17	11	0.991227	Genome not assigned to closest species as it falls outside its pre-defined ANI radius
C_bin_1	d__Bacteria;p__Proteobacteria;c__Gammaproteobacteria;o__Enterobacterales;f__Psychromonadaceae;g__Moritella;s__	N/A	N/A	N/A	N/A	N/A	N/A	N/A	N/A	N/A	N/A	d__Bacteria;p__Proteobacteria;c__Gammaproteobacteria;o__Enterobacterales;f__Psychromonadaceae;g__Moritella;s__	taxonomic classification defined by topology and ANI	N/A	GCF_000276805.1, s__Moritella dasanensis, 95.0, 85.39, 0.71; GCF_002836355.1, s__Moritella sp002836355, 95.0, 85.2, 0.71; GCF_000170855.1, s__Moritella sp000170855, 95.0, 84.84, 0.69; GCF_900465055.1, s__Moritella yayanosii, 95.0, 84.73, 0.68; GCF_001574435.1, s__Moritella sp001574435, 95.0, 83.78, 0.66; GCF_000291685.1, s__Moritella marina, 95.0, 83.27, 0.66; GCF_000953735.1, s__Moritella viscos…	92.68	11	0.991191	Genome not assigned to closest species as it falls outside its pre-defined ANI radius
B_bin_4	d__Bacteria;p__Proteobacteria;c__Gammaproteobacteria;o__Enterobacterales;f__Psychromonadaceae;g__Psychromonas;s__	N/A	N/A	N/A	N/A	N/A	N/A	N/A	N/A	N/A	N/A	d__Bacteria;p__Proteobacteria;c__Gammaproteobacteria;o__Enterobacterales;f__Psychromonadaceae;g__Psychromonas;s__	ANI	N/A	GCF_004376845.1, s__Psychromonas sp004376845, 95.0, 79.88, 0.38; GCF_000470315.2, s__Psychromonas sp000470315, 95.0, 79.64, 0.41; GCF_000482725.1, s__Psychromonas arctica, 95.0, 79.44, 0.39; GCF_004378355.1, s__Psychromonas sp004378355, 95.0, 79.26, 0.37; GCF_003318165.1, s__Psychromonas sp003318165, 95.0, 78.81, 0.32; GCF_002835995.1, s__Psychromonas sp002835995, 95.0, 78.65, 0.27; GCF_000420245…	70.06	11	0.960596	N/A
H_bin_22	d__Bacteria;p__Proteobacteria;c__Gammaproteobacteria;o__Enterobacterales;f__Psychromonadaceae;g__Psychromonas;s__	N/A	N/A	N/A	N/A	N/A	N/A	N/A	N/A	N/A	N/A	d__Bacteria;p__Proteobacteria;c__Gammaproteobacteria;o__Enterobacterales;f__Psychromonadaceae;g__Psychromonas;s__	ANI	N/A	GCF_004376845.1, s__Psychromonas sp004376845, 95.0, 80.67, 0.41; GCF_000470315.2, s__Psychromonas sp000470315, 95.0, 80.44, 0.44; GCF_004378355.1, s__Psychromonas sp004378355, 95.0, 80.29, 0.37; GCF_000482725.1, s__Psychromonas arctica, 95.0, 80.08, 0.41; GCF_003318165.1, s__Psychromonas sp003318165, 95.0, 79.67, 0.35; GCF_002835995.1, s__Psychromonas sp002835995, 95.0, 79.43, 0.3; GCF_002835465.…	77.94	11	0.960309	N/A
B_bin_10	d__Bacteria;p__Proteobacteria;c__Gammaproteobacteria;o__Enterobacterales;f__Vibrionaceae;g__Enterovibrio;s__	N/A	N/A	N/A	N/A	N/A	N/A	N/A	N/A	N/A	N/A	d__Bacteria;p__Proteobacteria;c__Gammaproteobacteria;o__Enterobacterales;f__Vibrionaceae;g__Enterovibrio;s__	ANI	N/A	GCF_900115495.1, s__Enterovibrio norvegicus, 95.0, 78.83, 0.35; GCF_004120195.1, s__Enterovibrio sp004120195, 95.0, 78.81, 0.37; GCF_000286835.2, s__Enterovibrio norvegicus_A, 95.0, 78.71, 0.31; GCF_000621165.1, s__Enterovibrio calviensis, 95.0, 78.57, 0.3; GCF_900055185.1, s__Enterovibrio celer, 95.0, 78.29, 0.25; GCF_900167155.1, s__Enterovibrio nigricans, 95.0, 78.28, 0.26; GCA_001310415.1, s_…	53.71	11	0.962629	N/A
H_bin_12	d__Bacteria;p__Proteobacteria;c__Gammaproteobacteria;o__Enterobacterales;f__Vibrionaceae;g__Enterovibrio;s__	N/A	N/A	N/A	N/A	N/A	N/A	N/A	N/A	N/A	N/A	d__Bacteria;p__Proteobacteria;c__Gammaproteobacteria;o__Enterobacterales;f__Vibrionaceae;g__Enterovibrio;s__	ANI	N/A	GCF_900055185.1, s__Enterovibrio celer, 95.0, 77.09, 0.1; GCF_004116385.1, s__Enterovibrio sp004116385, 95.0, 77.08, 0.05; GCF_000286835.2, s__Enterovibrio norvegicus_A, 95.0, 77.04, 0.11; GCA_001310415.1, s__Enterovibrio sp001310415, 95.0, 76.98, 0.1; GCF_001707825.1, s__Enterovibrio pacificus, 95.0, 76.95, 0.05; GCF_001559595.1, s__Enterovibrio coralii, 95.0, 76.95, 0.1; GCF_001558255.2, s__Ent…	61.37	11	0.939412	N/A
C_bin_3	d__Bacteria;p__Proteobacteria;c__Gammaproteobacteria;o__Enterobacterales;f__Vibrionaceae;g__Enterovibrio;s__	N/A	N/A	N/A	N/A	N/A	N/A	N/A	N/A	N/A	N/A	d__Bacteria;p__Proteobacteria;c__Gammaproteobacteria;o__Enterobacterales;f__Vibrionaceae;g__Enterovibrio;s__	ANI	N/A	GCF_900115495.1, s__Enterovibrio norvegicus, 95.0, 77.64, 0.14; GCF_000333895.2, s__Enterovibrio indica, 95.0, 77.61, 0.13; GCF_900167155.1, s__Enterovibrio nigricans, 95.0, 77.54, 0.14; GCF_004120195.1, s__Enterovibrio sp004120195, 95.0, 77.37, 0.15; GCF_004116385.1, s__Enterovibrio sp004116385, 95.0, 77.36, 0.08; GCF_000286835.2, s__Enterovibrio norvegicus_A, 95.0, 77.36, 0.19; GCF_000621165.1,…	74.52	11	0.938633	N/A
Ice_3_bin_4	d__Bacteria;p__Proteobacteria;c__Gammaproteobacteria;o__Enterobacterales;f__Vibrionaceae;g__Enterovibrio;s__	N/A	N/A	N/A	N/A	N/A	N/A	N/A	N/A	N/A	N/A	d__Bacteria;p__Proteobacteria;c__Gammaproteobacteria;o__Enterobacterales;f__Vibrionaceae;g__Enterovibrio;s__	ANI	N/A	GCA_001310415.1, s__Enterovibrio sp001310415, 95.0, 77.7, 0.11; GCF_900167155.1, s__Enterovibrio nigricans, 95.0, 77.53, 0.11; GCF_004120195.1, s__Enterovibrio sp004120195, 95.0, 77.51, 0.14; GCF_900060185.1, s__Enterovibrio marina, 95.0, 77.43, 0.11; GCF_001707825.1, s__Enterovibrio pacificus, 95.0, 77.39, 0.07; GCF_001559595.1, s__Enterovibrio coralii, 95.0, 77.39, 0.13; GCF_000286835.2, s__Ent…	69.88	11	0.938423	N/A
Ice_7_bin_5	d__Bacteria;p__Proteobacteria;c__Gammaproteobacteria;o__Enterobacterales;f__Vibrionaceae;g__Enterovibrio;s__	N/A	N/A	N/A	N/A	N/A	N/A	N/A	N/A	N/A	N/A	d__Bacteria;p__Proteobacteria;c__Gammaproteobacteria;o__Enterobacterales;f__Vibrionaceae;g__Enterovibrio;s__	ANI	N/A	GCF_900167155.1, s__Enterovibrio nigricans, 95.0, 77.78, 0.11; GCF_900115495.1, s__Enterovibrio norvegicus, 95.0, 77.73, 0.12; GCF_004120195.1, s__Enterovibrio sp004120195, 95.0, 77.69, 0.13; GCF_000286835.2, s__Enterovibrio norvegicus_A, 95.0, 77.58, 0.14; GCF_001707825.1, s__Enterovibrio pacificus, 95.0, 77.57, 0.06; GCF_900060185.1, s__Enterovibrio marina, 95.0, 77.55, 0.11; GCA_001310415.1, s…	72.2	11	0.938074	N/A
Ice_5_bin_2	d__Bacteria;p__Proteobacteria;c__Gammaproteobacteria;o__Enterobacterales;f__Vibrionaceae;g__Enterovibrio;s__	N/A	N/A	N/A	N/A	N/A	N/A	N/A	N/A	N/A	N/A	d__Bacteria;p__Proteobacteria;c__Gammaproteobacteria;o__Enterobacterales;f__Vibrionaceae;g__Enterovibrio;s__	ANI	N/A	GCF_004120195.1, s__Enterovibrio sp004120195, 95.0, 77.62, 0.14; GCF_900167155.1, s__Enterovibrio nigricans, 95.0, 77.53, 0.11; GCF_000333895.2, s__Enterovibrio indica, 95.0, 77.49, 0.11; GCF_001707825.1, s__Enterovibrio pacificus, 95.0, 77.47, 0.06; GCF_900115495.1, s__Enterovibrio norvegicus, 95.0, 77.46, 0.13; GCF_000286835.2, s__Enterovibrio norvegicus_A, 95.0, 77.41, 0.14; GCA_001310415.1, s…	77.92	11	0.938028	N/A
S3F2_bin_4	d__Bacteria;p__Proteobacteria;c__Gammaproteobacteria;o__Enterobacterales;f__Vibrionaceae;g__Enterovibrio;s__	N/A	N/A	N/A	N/A	N/A	N/A	N/A	N/A	N/A	N/A	d__Bacteria;p__Proteobacteria;c__Gammaproteobacteria;o__Enterobacterales;f__Vibrionaceae;g__Enterovibrio;s__	ANI	N/A	GCF_004120195.1, s__Enterovibrio sp004120195, 95.0, 77.87, 0.11; GCF_000286835.2, s__Enterovibrio norvegicus_A, 95.0, 77.61, 0.12; GCA_001310415.1, s__Enterovibrio sp001310415, 95.0, 77.6, 0.1; GCF_900115495.1, s__Enterovibrio norvegicus, 95.0, 77.43, 0.12; GCF_900167155.1, s__Enterovibrio nigricans, 95.0, 77.43, 0.1; GCF_001707825.1, s__Enterovibrio pacificus, 95.0, 77.41, 0.06; GCF_001559595.1,…	75.14	11	0.937552	N/A
G_bin_29	d__Bacteria;p__Proteobacteria;c__Gammaproteobacteria;o__Enterobacterales;f__Vibrionaceae;g__Enterovibrio;s__	N/A	N/A	N/A	N/A	N/A	N/A	N/A	N/A	N/A	N/A	d__Bacteria;p__Proteobacteria;c__Gammaproteobacteria;o__Enterobacterales;f__Vibrionaceae;g__Enterovibrio;s__	ANI	N/A	GCF_000621165.1, s__Enterovibrio calviensis, 95.0, 77.36, 0.12; GCF_001559595.1, s__Enterovibrio coralii, 95.0, 77.31, 0.1; GCA_001310415.1, s__Enterovibrio sp001310415, 95.0, 77.29, 0.1; GCF_000286835.2, s__Enterovibrio norvegicus_A, 95.0, 77.28, 0.12; GCF_004120195.1, s__Enterovibrio sp004120195, 95.0, 77.22, 0.12; GCF_001707825.1, s__Enterovibrio pacificus, 95.0, 77.21, 0.05; GCF_900060185.1, …	77.68	11	0.937551	N/A
Scot_F_bin_12	d__Bacteria;p__Proteobacteria;c__Gammaproteobacteria;o__Enterobacterales;f__Vibrionaceae;g__Enterovibrio;s__	N/A	N/A	N/A	N/A	N/A	N/A	N/A	N/A	N/A	N/A	d__Bacteria;p__Proteobacteria;c__Gammaproteobacteria;o__Enterobacterales;f__Vibrionaceae;g__Enterovibrio;s__	ANI	N/A	GCF_000333895.2, s__Enterovibrio indica, 95.0, 77.76, 0.1; GCF_000621165.1, s__Enterovibrio calviensis, 95.0, 77.69, 0.13; GCF_000286835.2, s__Enterovibrio norvegicus_A, 95.0, 77.58, 0.13; GCF_900115495.1, s__Enterovibrio norvegicus, 95.0, 77.49, 0.14; GCF_900055185.1, s__Enterovibrio celer, 95.0, 77.45, 0.11; GCA_001310415.1, s__Enterovibrio sp001310415, 95.0, 77.44, 0.1; GCF_004120195.1, s__Ent…	69.66	11	0.937259	N/A
Q_bin_5	d__Bacteria;p__Proteobacteria;c__Gammaproteobacteria;o__Enterobacterales;f__Vibrionaceae;g__Enterovibrio;s__	N/A	N/A	N/A	N/A	N/A	N/A	N/A	N/A	N/A	N/A	d__Bacteria;p__Proteobacteria;c__Gammaproteobacteria;o__Enterobacterales;f__Vibrionaceae;g__Enterovibrio;s__	ANI	N/A	GCF_000286835.2, s__Enterovibrio norvegicus_A, 95.0, 77.88, 0.14; GCF_004120195.1, s__Enterovibrio sp004120195, 95.0, 77.86, 0.13; GCF_000333895.2, s__Enterovibrio indica, 95.0, 77.78, 0.11; GCF_001558255.2, s__Enterovibrio hollisae, 95.0, 77.76, 0.12; GCF_900055185.1, s__Enterovibrio celer, 95.0, 77.67, 0.12; GCF_004116385.1, s__Enterovibrio sp004116385, 95.0, 77.66, 0.08; GCF_900167155.1, s__En…	76.27	11	0.937143	N/A
Ice_3_bin_2	d__Bacteria;p__Proteobacteria;c__Gammaproteobacteria;o__Enterobacterales;f__Vibrionaceae;g__Photobacterium;s__	N/A	N/A	N/A	N/A	N/A	GCF_002849605.1	95	d__Bacteria;p__Proteobacteria;c__Gammaproteobacteria;o__Enterobacterales;f__Vibrionaceae;g__Photobacterium;s__Photobacterium carnosum	85.11	0.79	d__Bacteria;p__Proteobacteria;c__Gammaproteobacteria;o__Enterobacterales;f__Vibrionaceae;g__Photobacterium;s__	taxonomic classification defined by topology and ANI	N/A	GCF_002954725.1, s__Photobacterium phosphoreum, 95.0, 86.08, 0.9; GCF_003026355.1, s__Photobacterium kishitanii, 95.0, 84.78, 0.88; GCF_003026395.1, s__Photobacterium iliopiscarium, 95.0, 84.71, 0.81; GCF_900166965.1, s__Photobacterium piscicola, 95.0, 84.15, 0.83; GCF_900166975.1, s__Photobacterium toruni, 95.0, 84.05, 0.78; GCF_002954455.1, s__Photobacterium aquimaris, 95.0, 83.91, 0.83; GCF_90…	52.48	11	0.998538	Genome not assigned to closest species as it falls outside its pre-defined ANI radius
B_bin_8	d__Bacteria;p__Proteobacteria;c__Gammaproteobacteria;o__Enterobacterales;f__Vibrionaceae;g__Photobacterium;s__	N/A	N/A	N/A	N/A	N/A	GCF_002849605.1	95	d__Bacteria;p__Proteobacteria;c__Gammaproteobacteria;o__Enterobacterales;f__Vibrionaceae;g__Photobacterium;s__Photobacterium carnosum	85.27	0.75	d__Bacteria;p__Proteobacteria;c__Gammaproteobacteria;o__Enterobacterales;f__Vibrionaceae;g__Photobacterium;s__	taxonomic classification defined by topology and ANI	N/A	GCF_002954725.1, s__Photobacterium phosphoreum, 95.0, 86.37, 0.85; GCF_003026355.1, s__Photobacterium kishitanii, 95.0, 84.99, 0.83; GCF_003026395.1, s__Photobacterium iliopiscarium, 95.0, 84.85, 0.79; GCF_900166965.1, s__Photobacterium piscicola, 95.0, 84.27, 0.78; GCF_900166975.1, s__Photobacterium toruni, 95.0, 84.24, 0.74; GCF_002954455.1, s__Photobacterium aquimaris, 95.0, 84.18, 0.78; GCF_9…	57.76	11	0.998228	Genome not assigned to closest species as it falls outside its pre-defined ANI radius
W_bin_4	d__Bacteria;p__Proteobacteria;c__Gammaproteobacteria;o__Enterobacterales;f__Vibrionaceae;g__Photobacterium;s__	N/A	N/A	N/A	N/A	N/A	GCF_002954725.1	95	d__Bacteria;p__Proteobacteria;c__Gammaproteobacteria;o__Enterobacterales;f__Vibrionaceae;g__Photobacterium;s__Photobacterium phosphoreum	87.15	0.91	d__Bacteria;p__Proteobacteria;c__Gammaproteobacteria;o__Enterobacterales;f__Vibrionaceae;g__Photobacterium;s__	taxonomic classification defined by topology and ANI	N/A	GCF_002849605.1, s__Photobacterium carnosum, 95.0, 86.11, 0.86; GCF_003026395.1, s__Photobacterium iliopiscarium, 95.0, 86.06, 0.89; GCF_003026355.1, s__Photobacterium kishitanii, 95.0, 85.96, 0.88; GCF_900166965.1, s__Photobacterium piscicola, 95.0, 85.69, 0.88; GCF_900166975.1, s__Photobacterium toruni, 95.0, 85.44, 0.87; GCF_002954455.1, s__Photobacterium aquimaris, 95.0, 85.18, 0.85; GCF_9001…	57.58	11	0.998424	Genome not assigned to closest species as it falls outside its pre-defined ANI radius
S3F1_bin_1	d__Bacteria;p__Proteobacteria;c__Gammaproteobacteria;o__Enterobacterales;f__Vibrionaceae;g__Photobacterium;s__Photobacterium phosphoreum	GCF_002954725.1	95	d__Bacteria;p__Proteobacteria;c__Gammaproteobacteria;o__Enterobacterales;f__Vibrionaceae;g__Photobacterium;s__Photobacterium phosphoreum	98.31	0.96	GCF_002954725.1	95	d__Bacteria;p__Proteobacteria;c__Gammaproteobacteria;o__Enterobacterales;f__Vibrionaceae;g__Photobacterium;s__Photobacterium phosphoreum	98.31	0.96	d__Bacteria;p__Proteobacteria;c__Gammaproteobacteria;o__Enterobacterales;f__Vibrionaceae;g__Photobacterium;s__	taxonomic classification defined by topology and ANI	topological placement and ANI have congruent species assignments	GCF_003026395.1, s__Photobacterium iliopiscarium, 95.0, 87.7, 0.89; GCF_003026355.1, s__Photobacterium kishitanii, 95.0, 87.63, 0.92; GCF_002849605.1, s__Photobacterium carnosum, 95.0, 87.57, 0.86; GCF_900166965.1, s__Photobacterium piscicola, 95.0, 87.11, 0.89; GCF_002954455.1, s__Photobacterium aquimaris, 95.0, 86.89, 0.91; GCF_900166975.1, s__Photobacterium toruni, 95.0, 86.47, 0.85; GCF_90018…	61.9	11	N/A	N/A
Ice_3_bin_3	d__Bacteria;p__Proteobacteria;c__Gammaproteobacteria;o__Enterobacterales;f__Vibrionaceae;g__Photobacterium;s__Photobacterium phosphoreum	GCF_002954725.1	95	d__Bacteria;p__Proteobacteria;c__Gammaproteobacteria;o__Enterobacterales;f__Vibrionaceae;g__Photobacterium;s__Photobacterium phosphoreum	97.5	0.91	GCF_002954725.1	95	d__Bacteria;p__Proteobacteria;c__Gammaproteobacteria;o__Enterobacterales;f__Vibrionaceae;g__Photobacterium;s__Photobacterium phosphoreum	97.5	0.91	d__Bacteria;p__Proteobacteria;c__Gammaproteobacteria;o__Enterobacterales;f__Vibrionaceae;g__Photobacterium;s__	taxonomic classification defined by topology and ANI	topological placement and ANI have congruent species assignments	GCF_002849605.1, s__Photobacterium carnosum, 95.0, 86.82, 0.76; GCF_003026395.1, s__Photobacterium iliopiscarium, 95.0, 86.77, 0.81; GCF_003026355.1, s__Photobacterium kishitanii, 95.0, 86.55, 0.86; GCF_900166965.1, s__Photobacterium piscicola, 95.0, 86.05, 0.84; GCF_002954455.1, s__Photobacterium aquimaris, 95.0, 85.93, 0.82; GCF_900166975.1, s__Photobacterium toruni, 95.0, 85.63, 0.76; GCF_9001…	57.8	11	N/A	N/A
A_bin_1	d__Bacteria;p__Proteobacteria;c__Gammaproteobacteria;o__Pseudomonadales;f__Endozoicomonadaceae;g__Endozoicomonas;s__	N/A	N/A	N/A	N/A	N/A	N/A	N/A	N/A	N/A	N/A	d__Bacteria;p__Proteobacteria;c__Gammaproteobacteria;o__Pseudomonadales;f__Endozoicomonadaceae;g__Endozoicomonas;s__	ANI	N/A	GCF_000710775.1, s__Endozoicomonas elysicola, 95.0, 82.52, 0.6; GCA_900299555.1, s__Endozoicomonas sp900299555, 95.0, 82.13, 0.56; GCF_001647025.1, s__Endozoicomonas atrinae, 95.0, 80.33, 0.54; GCF_002864045.1, s__Endozoicomonas acroporae, 95.0, 79.74, 0.4; GCF_001646945.1, s__Endozoicomonas ascidiicola, 95.0, 78.21, 0.24; GCF_001583435.1, s__Endozoicomonas montiporae, 95.0, 77.19, 0.1; GCF_00156…	78.63	11	0.984452	N/A
Ice_8_bin_19	d__Bacteria;p__Riflebacteria;c__Ozemobacteria;o__Ozemobacterales;f__Ozemobacteraceae;g__;s__	N/A	N/A	N/A	N/A	N/A	N/A	N/A	N/A	N/A	N/A	d__Bacteria;p__Riflebacteria;c__Ozemobacteria;o__Ozemobacterales;f__Ozemobacteraceae;g__;s__	taxonomic novelty determined using RED	N/A	N/A	62.3	11	0.888951	N/A
H_bin_27	d__Bacteria;p__Spirochaetota;c__Brachyspirae;o__Brachyspirales;f__Brachyspiraceae;g__;s__	N/A	N/A	N/A	N/A	N/A	N/A	N/A	N/A	N/A	N/A	d__Bacteria;p__Spirochaetota;c__;o__;f__;g__;s__	taxonomic novelty determined using RED	N/A	N/A	89.56	11	0.790922	N/A
S2F2_bin_1	d__Bacteria;p__Spirochaetota;c__Brachyspirae;o__Brachyspirales;f__Brachyspiraceae;g__;s__	N/A	N/A	N/A	N/A	N/A	N/A	N/A	N/A	N/A	N/A	d__Bacteria;p__Spirochaetota;c__;o__;f__;g__;s__	taxonomic novelty determined using RED	N/A	N/A	64.01	11	0.790735	N/A
Scot_D_bin_7	d__Bacteria;p__Spirochaetota;c__Brachyspirae;o__Brachyspirales;f__Brachyspiraceae;g__;s__	N/A	N/A	N/A	N/A	N/A	N/A	N/A	N/A	N/A	N/A	d__Bacteria;p__Spirochaetota;c__;o__;f__;g__;s__	taxonomic novelty determined using RED	N/A	N/A	78.81	11	0.787933	N/A
BS1_bin_1	d__Bacteria;p__Spirochaetota;c__Brachyspirae;o__Brachyspirales;f__Brachyspiraceae;g__;s__	N/A	N/A	N/A	N/A	N/A	N/A	N/A	N/A	N/A	N/A	d__Bacteria;p__Spirochaetota;c__;o__;f__;g__;s__	taxonomic novelty determined using RED	N/A	N/A	86.57	11	0.784873	N/A
H_bin_15	d__Bacteria;p__Spirochaetota;c__Brachyspirae;o__Brachyspirales;f__Brachyspiraceae;g__;s__	N/A	N/A	N/A	N/A	N/A	N/A	N/A	N/A	N/A	N/A	d__Bacteria;p__Spirochaetota;c__;o__;f__;g__;s__	taxonomic novelty determined using RED	N/A	N/A	61.19	11	0.783978	N/A
Ice_8_bin_6	d__Bacteria;p__Spirochaetota;c__Brachyspirae;o__Brachyspirales;f__Brachyspiraceae;g__;s__	N/A	N/A	N/A	N/A	N/A	N/A	N/A	N/A	N/A	N/A	d__Bacteria;p__Spirochaetota;c__;o__;f__;g__;s__	taxonomic novelty determined using RED	N/A	N/A	84.7	11	0.783584	N/A
Scot_D_bin_8	d__Bacteria;p__Spirochaetota;c__Brachyspirae;o__Brachyspirales;f__Brachyspiraceae;g__;s__	N/A	N/A	N/A	N/A	N/A	N/A	N/A	N/A	N/A	N/A	d__Bacteria;p__Spirochaetota;c__;o__;f__;g__;s__	taxonomic novelty determined using RED	N/A	N/A	91.11	11	0.781825	N/A
H_bin_33	d__Bacteria;p__Spirochaetota;c__Brachyspirae;o__Brachyspirales;f__Brachyspiraceae;g__;s__	N/A	N/A	N/A	N/A	N/A	N/A	N/A	N/A	N/A	N/A	d__Bacteria;p__Spirochaetota;c__;o__;f__;g__;s__	taxonomic novelty determined using RED	N/A	N/A	58.23	11	0.720084	N/A
Z_bin_2	d__Bacteria;p__Spirochaetota;c__Brevinematia;o__Brevinematales;f__Brevinemataceae;g__Brevinema;s__	N/A	N/A	N/A	N/A	N/A	GCF_900112165.1	95	d__Bacteria;p__Spirochaetota;c__Brevinematia;o__Brevinematales;f__Brevinemataceae;g__Brevinema;s__Brevinema andersonii	76.04	0.06	d__Bacteria;p__Spirochaetota;c__Brevinematia;o__Brevinematales;f__;g__;s__	taxonomic classification defined by topology and ANI	N/A	N/A	87.2	11	0.866291	N/A
Z_bin_3	d__Bacteria;p__Spirochaetota;c__Brevinematia;o__Brevinematales;f__Brevinemataceae;g__Brevinema;s__	N/A	N/A	N/A	N/A	N/A	GCF_900112165.1	95	d__Bacteria;p__Spirochaetota;c__Brevinematia;o__Brevinematales;f__Brevinemataceae;g__Brevinema;s__Brevinema andersonii	75.72	0.06	d__Bacteria;p__Spirochaetota;c__Brevinematia;o__Brevinematales;f__;g__;s__	taxonomic classification defined by topology and ANI	N/A	N/A	76.73	11	0.863574	N/A
H_bin_29	d__Bacteria;p__Spirochaetota;c__Brevinematia;o__Brevinematales;f__Brevinemataceae;g__Brevinema;s__	N/A	N/A	N/A	N/A	N/A	GCF_900112165.1	95	d__Bacteria;p__Spirochaetota;c__Brevinematia;o__Brevinematales;f__Brevinemataceae;g__Brevinema;s__Brevinema andersonii	75.87	0.02	d__Bacteria;p__Spirochaetota;c__Brevinematia;o__Brevinematales;f__;g__;s__	taxonomic classification defined by topology and ANI	N/A	N/A	77.96	11	0.859851	N/A
G_bin_55	d__Bacteria;p__Spirochaetota;c__Spirochaetia;o__;f__;g__;s__	N/A	N/A	N/A	N/A	N/A	N/A	N/A	N/A	N/A	N/A	d__Bacteria;p__Spirochaetota;c__Spirochaetia;o__;f__;g__;s__	taxonomic novelty determined using RED	N/A	N/A	85.06	11	0.54002	N/A
Scot_F_bin_11	d__Bacteria;p__Spirochaetota;c__Spirochaetia;o__Spirochaetales;f__;g__;s__	N/A	N/A	N/A	N/A	N/A	GCA_002688185.1	95	d__Bacteria;p__Spirochaetota;c__Spirochaetia;o__Spirochaetales;f__ARS1246;g__ARS1246;s__ARS1246 sp002688185	74.52	0.01	d__Bacteria;p__Spirochaetota;c__Spirochaetia;o__Spirochaetales;f__;g__;s__	taxonomic classification defined by topology and ANI	N/A	N/A	80.34	11	0.655591	N/A
Ice_8_bin_9	d__Bacteria;p__Spirochaetota;c__Spirochaetia;o__Spirochaetales;f__;g__;s__	N/A	N/A	N/A	N/A	N/A	GCA_002688185.1	95	d__Bacteria;p__Spirochaetota;c__Spirochaetia;o__Spirochaetales;f__ARS1246;g__ARS1246;s__ARS1246 sp002688185	77.13	0	d__Bacteria;p__Spirochaetota;c__Spirochaetia;o__Spirochaetales;f__;g__;s__	taxonomic classification defined by topology and ANI	N/A	N/A	64.48	11	0.650994	Genome has more than 10.0% of markers with multiple hits
G_bin_28	d__Bacteria;p__Spirochaetota;c__Spirochaetia;o__Spirochaetales;f__;g__;s__	N/A	N/A	N/A	N/A	N/A	GCA_002688185.1	95	d__Bacteria;p__Spirochaetota;c__Spirochaetia;o__Spirochaetales;f__ARS1246;g__ARS1246;s__ARS1246 sp002688185	77.27	0	d__Bacteria;p__Spirochaetota;c__Spirochaetia;o__Spirochaetales;f__;g__;s__	taxonomic classification defined by topology and ANI	N/A	N/A	85.4	11	0.650769	N/A
H_bin_26	d__Bacteria;p__Spirochaetota;c__Spirochaetia;o__Spirochaetales;f__;g__;s__	N/A	N/A	N/A	N/A	N/A	GCA_002688185.1	95	d__Bacteria;p__Spirochaetota;c__Spirochaetia;o__Spirochaetales;f__ARS1246;g__ARS1246;s__ARS1246 sp002688185	75.82	0.01	d__Bacteria;p__Spirochaetota;c__Spirochaetia;o__Spirochaetales;f__;g__;s__	taxonomic classification defined by topology and ANI	N/A	N/A	89.74	11	0.648767	N/A
H_bin_1	d__Bacteria;p__Spirochaetota;c__Spirochaetia;o__Treponematales;f__Treponemataceae;g__;s__	N/A	N/A	N/A	N/A	N/A	N/A	N/A	N/A	N/A	N/A	d__Bacteria;p__Spirochaetota;c__Spirochaetia;o__Treponematales;f__Treponemataceae;g__;s__	taxonomic novelty determined using RED	N/A	N/A	64.01	11	0.872956	N/A
Scot_D_bin_9	d__Bacteria;p__Spirochaetota;c__Spirochaetia;o__Treponematales;f__Treponemataceae;g__;s__	N/A	N/A	N/A	N/A	N/A	N/A	N/A	N/A	N/A	N/A	d__Bacteria;p__Spirochaetota;c__Spirochaetia;o__Treponematales;f__Treponemataceae;g__;s__	taxonomic novelty determined using RED	N/A	N/A	56.47	11	0.872629	Genome has more than 10.0% of markers with multiple hits
Z_bin_1	d__Bacteria;p__Spirochaetota;c__Spirochaetia;o__Treponematales;f__Treponemataceae;g__;s__	N/A	N/A	N/A	N/A	N/A	N/A	N/A	N/A	N/A	N/A	d__Bacteria;p__Spirochaetota;c__Spirochaetia;o__Treponematales;f__Treponemataceae;g__;s__	taxonomic novelty determined using RED	N/A	N/A	88.69	11	0.870403	N/A
Scot_D_bin_10	d__Bacteria;p__Spirochaetota;c__Spirochaetia;o__Treponematales;f__Treponemataceae;g__;s__	N/A	N/A	N/A	N/A	N/A	N/A	N/A	N/A	N/A	N/A	d__Bacteria;p__Spirochaetota;c__Spirochaetia;o__Treponematales;f__Treponemataceae;g__;s__	taxonomic novelty determined using RED	N/A	N/A	65.06	11	0.868872	N/A
G_bin_16	d__Bacteria;p__Spirochaetota;c__Spirochaetia;o__Treponematales;f__Treponemataceae;g__;s__	N/A	N/A	N/A	N/A	N/A	N/A	N/A	N/A	N/A	N/A	d__Bacteria;p__Spirochaetota;c__Spirochaetia;o__Treponematales;f__Treponemataceae;g__;s__	taxonomic novelty determined using RED	N/A	N/A	57.9	11	0.86844	N/A
Scot_F_bin_10	d__Bacteria;p__Verrucomicrobiota;c__Kiritimatiellae;o__RFP12;f__W1P29-020;g__;s__	N/A	N/A	N/A	N/A	N/A	GCA_004555175.1	95	d__Bacteria;p__Verrucomicrobiota;c__Kiritimatiellae;o__RFP12;f__W1P29-020;g__W1P29-020;s__W1P29-020 sp004555175	75.66	0.02	d__Bacteria;p__Verrucomicrobiota;c__Kiritimatiellae;o__RFP12;f__;g__;s__	taxonomic classification defined by topology and ANI	N/A	N/A	71.47	11	0.805948	N/A
H_bin_42	d__Bacteria;p__Verrucomicrobiota;c__Verrucomicrobiae;o__Verrucomicrobiales;f__Akkermansiaceae;g__Akkermansia;s__	N/A	N/A	N/A	N/A	N/A	N/A	N/A	N/A	N/A	N/A	d__Bacteria;p__Verrucomicrobiota;c__Verrucomicrobiae;o__Verrucomicrobiales;f__Akkermansiaceae;g__Akkermansia;s__	ANI	N/A	GCF_001683795.1, s__Akkermansia glycaniphila, 95.0, 76.02, 0.03; GCA_900545155.1, s__Akkermansia sp900545155, 95.0, 75.53, 0.03; GCA_004557455.1, s__Akkermansia muciniphila_D, 95.0, 75.32, 0.04; GCA_900548895.1, s__Akkermansia sp900548895, 95.0, 75.21, 0.05; GCA_002358905.1, s__Akkermansia sp002358905, 95.0, 75.19, 0.05; GCF_002885095.1, s__Akkermansia muciniphila_B, 95.0, 75.12, 0.02; GCF_900184…	59.19	11	0.940738	N/A
Scot_D_bin_6	d__Archaea;p__Halobacteriota;c__Methanosarcinia;o__Methanosarcinales;f__Methanosarcinaceae;g__Methanimicrococcus;s__	N/A	N/A	N/A	N/A	N/A	GCF_004363215.1	95	d__Archaea;p__Halobacteriota;c__Methanosarcinia;o__Methanosarcinales;f__Methanosarcinaceae;g__Methanimicrococcus;s__Methanimicrococcus blatticola	75.88	0.03	d__Archaea;p__Halobacteriota;c__Methanosarcinia;o__Methanosarcinales;f__Methanosarcinaceae;g__;s__	taxonomic classification defined by topology and ANI	N/A	N/A	75.23	11	0.85203	N/A
G_bin_33	d__Archaea;p__Thermoplasmatota;c__Thermoplasmata;o__Methanomassiliicoccales;f__Methanomethylophilaceae;g__Methanoplasma;s__	N/A	N/A	N/A	N/A	N/A	GCF_000800805.1	95	d__Archaea;p__Thermoplasmatota;c__Thermoplasmata;o__Methanomassiliicoccales;f__Methanomethylophilaceae;g__Methanoplasma;s__Methanoplasma termitum	78.79	0.04	d__Archaea;p__Thermoplasmatota;c__Thermoplasmata;o__Methanomassiliicoccales;f__Methanomethylophilaceae;g__;s__	taxonomic classification defined by topology and ANI	N/A	N/A	76.05	11	0.88967	N/A
