# Supplementary material for: The microbiome of deep-sea fish reveals new microbial species and a sparsity of antibiotic resistance genes
Source: Gut Microbes. 2021 May 10;13(1):1921924. doi: 10.1080/19490976.2021.1921924 (PMC8115496; doi:10.1080/19490976.2021.1921924)
Supplement: Supplemental Material [file KGMI_A_1921924_SM9825.zip › Supplementary information/Supplemental Table 3.xlsx]

## Sheet: Supplementary_Table 3
Supplemental Table 6. Results of network analysis of metagneome-assembled genomes
MAG	Genus Cluster	Sample	Host	Location
B_bin_10	GC01	B	Other	Canadian Coast
B_bin_6	GC01	B	Other	Canadian Coast
B_bin_8	GC01	B	Other	Canadian Coast
C_bin_3	GC01	C	Notacanthiformes	Canadian Coast
G_bin_29	GC01	G	Gadiformes	Canadian Coast
C_bin_1	GC01	C	Notacanthiformes	Canadian Coast
Ice_3_bin_2	GC01	Ice_3	Gadiformes	Icelandic Coast
H_bin_12	GC01	H	Gadiformes	Canadian Coast
Ice_3_bin_3	GC01	Ice_3	Gadiformes	Icelandic Coast
Ice_3_bin_4	GC01	Ice_3	Gadiformes	Icelandic Coast
Ice_5_bin_2	GC01	Ice_5	Gadiformes	Icelandic Coast
Ice_7_bin_5	GC01	Ice_7	Gadiformes	Icelandic Coast
Q_bin_5	GC01	Q	Clupeiformes	Canadian Coast
S3F2_bin_4	GC01	S3F2	Gadiformes	Irish Sea
S3F1_bin_1	GC01	S3F1	Gadiformes	Irish Sea
H_bin_32	GC01	H	Gadiformes	Canadian Coast
Scot_F_bin_12	GC01	Scot_F	Gadiformes	Scottish Coast
W_bin_4	GC01	W	Scopeliformes	Canadian Coast
G_bin_31	GC02	G	Gadiformes	Canadian Coast
G_bin_47	GC02	G	Gadiformes	Canadian Coast
Scot_D_bin_12	GC02	Scot_D	Clupeiformes	Scottish Coast
Scot_J_bin_3	GC02	Scot_J	Gadiformes	Scottish Coast
G_bin_10	GC03	G	Gadiformes	Canadian Coast
G_bin_51	GC03	G	Gadiformes	Canadian Coast
G_bin_45	GC04	G	Gadiformes	Canadian Coast
G_bin_52	GC04	G	Gadiformes	Canadian Coast
H_bin_24	GC04	H	Gadiformes	Canadian Coast
G_bin_16	GC05	G	Gadiformes	Canadian Coast
H_bin_1	GC05	H	Gadiformes	Canadian Coast
Scot_D_bin_10	GC05	Scot_D	Clupeiformes	Scottish Coast
Scot_D_bin_9	GC05	Scot_D	Clupeiformes	Scottish Coast
Z_bin_1	GC05	Z	Scopeliformes	Canadian Coast
G_bin_15	GC06	G	Gadiformes	Canadian Coast
H_bin_13	GC06	H	Gadiformes	Canadian Coast
G_bin_9	GC06	G	Gadiformes	Canadian Coast
H_bin_3	GC06	H	Gadiformes	Canadian Coast
Scot_J_bin_8	GC06	Scot_J	Gadiformes	Scottish Coast
BS1_bin_1	GC07	BS1	Clupeiformes	Irish Sea
H_bin_15	GC07	H	Gadiformes	Canadian Coast
H_bin_27	GC07	H	Gadiformes	Canadian Coast
Ice_8_bin_6	GC07	Ice_8	Clupeiformes	Icelandic Coast
S2F2_bin_1	GC07	S2F2	Clupeiformes	Irish Sea
Scot_D_bin_7	GC07	Scot_D	Clupeiformes	Scottish Coast
Scot_D_bin_8	GC07	Scot_D	Clupeiformes	Scottish Coast
B_bin_4	GC08	B	Other	Canadian Coast
H_bin_22	GC08	H	Gadiformes	Canadian Coast
G_bin_28	GC09	G	Gadiformes	Canadian Coast
H_bin_26	GC09	H	Gadiformes	Canadian Coast
Ice_8_bin_9	GC09	Ice_8	Clupeiformes	Icelandic Coast
Scot_F_bin_11	GC09	Scot_F	Gadiformes	Scottish Coast
G_bin_30	GC10	G	Gadiformes	Canadian Coast
H_bin_37	GC10	H	Gadiformes	Canadian Coast
G_bin_13	GC11	G	Gadiformes	Canadian Coast
H_bin_6	GC11	H	Gadiformes	Canadian Coast
Ice_5_bin_1	GC11	Ice_5	Gadiformes	Icelandic Coast
I_bin_1	GC12	I	Other	Canadian Coast
I_bin_2	GC12	I	Other	Canadian Coast
H_bin_43	GC13	H	Gadiformes	Canadian Coast
Ice_5_bin_4	GC13	Ice_5	Gadiformes	Icelandic Coast
K_bin_1	GC13	K	Notacanthiformes	Canadian Coast
B_bin_5	GC14	B	Other	Canadian Coast
S3F2_bin_1	GC14	S3F2	Gadiformes	Irish Sea
Ice_8_bin_14	GC15	Ice_8	Clupeiformes	Icelandic Coast
Scot_J_bin_4	GC15	Scot_J	Gadiformes	Scottish Coast
Scot_J_bin_10	GC16	Scot_J	Gadiformes	Scottish Coast
Scot_J_bin_6	GC16	Scot_J	Gadiformes	Scottish Coast
Water_bin_1	GC17	Water	Water	Water
Water_bin_2	GC17	Water	Water	Water
H_bin_29	GC18	H	Gadiformes	Canadian Coast
Z_bin_2	GC18	Z	Scopeliformes	Canadian Coast
Z_bin_3	GC18	Z	Scopeliformes	Canadian Coast
