# Supplementary material for: The microbiome of deep-sea fish reveals new microbial species and a sparsity of antibiotic resistance genes
Source: Gut Microbes. 2021 May 10;13(1):1921924. doi: 10.1080/19490976.2021.1921924 (PMC8115496; doi:10.1080/19490976.2021.1921924)
Supplement: Supplemental Material [file KGMI_A_1921924_SM9825.zip › Supplementary information/Supplemental Table 5.xlsx]

## Sheet: Level 1
Supplemental Table 5. SUPER-FOCUS results for comparison of MAGs with reference genomes
Subsystem	t_statistic	p_value	mag_mean	reference_mean	FDR	Enriched_In
Level 1
Nucleosides and Nucleotides	5.30042	5.17668e-06	4.00261	3.57468	8.54153e-05	MAG
DNA Metabolism	4.61702	4.35792e-05	5.00433	4.27801	0.000479371	MAG
RNA Metabolism	4.41847	8.01006e-05	4.99335	4.52081	0.00066083	MAG
Motility and Chemotaxis	4.22456	0.000144237	3.57358	2.88948	0.000716192	MAG
Cell Division and Cell Cycle	3.55283	0.00103728	1.00142	0.798954	0.00380338	MAG
Cell Wall and Capsule	3.05213	0.00413246	5.73973	5.15972	0.0123974	MAG
Protein Metabolism	2.96529	0.00520155	11.2682	9.71847	0.0132039	MAG
Stress Response	-6.95167	2.85909e-08	5.35551	5.91369	9.43499e-07	Reference
Membrane Transport	-4.28466	0.000120288	3.6665	4.20032	0.000716192	Reference
Virulence	-4.20734	0.00015192	2.36347	2.85475	0.000716192	Reference
Metabolism of Aromatic Compounds	-3.88913	0.000391812	0.265101	0.466606	0.00161622	Reference
Nitrogen Metabolism	-3.13392	0.00331802	1.00491	1.22398	0.0109495	Reference
Iron acquisition and metabolism	-2.99941	0.00475371	0.943711	1.11179	0.0130727	Reference
Potassium metabolism	-2.9165	0.00591128	0.91546	1.06389	0.0139337	Reference
Phosphorus Metabolism	-2.7552	0.00895511	1.41204	1.65584	0.0197012	Reference
Carbohydrates	-2.67086	0.0110748	10.7657	11.9094	0.0228419	Reference
Predictions based on plant-prokaryote comparative analysis	-2.38612	0.0221136	0.245335	0.292271	0.0429264	Reference

## Sheet: Level 2
Subsystem	t_statistic	p_value	mag_mean	reference_mean	FDR	Enriched_In
Level 2
Gram-Negative cell wall components	6.93032	3.05591e-08	NA	1.91627	4.64498e-06	MAG
Isoprenoids	5.80608	1.05051e-06	NA	0.493387	7.98385e-05	MAG
DNA recombination	5.37792	4.05636e-06	NA	0.141641	0.000205522	MAG
Flagellar motility in Prokaryota	4.87299	1.97262e-05	NA	2.166	0.000710327	MAG
Protein degradation	4.77585	2.66732e-05	NA	1.22493	0.000710327	MAG
Hypothetical in Lysine biosynthetic cluster	4.21698	0.000147572	NA	0.0971109	0.00249233	MAG
Protein folding	4.1207	0.000197063	NA	0.628299	0.00299535	MAG
DNA repair	4.06504	0.000232719	NA	2.33021	0.00302283	MAG
Chromosome Replication	3.96347	0.000314666	NA	0.089056	0.00367917	MAG
Ribosome-related cluster	3.9194	0.000358406	NA	0.113949	0.00389127	MAG
Purines	3.82185	0.000477247	NA	1.9555	0.00472621	MAG
TldD cluster	3.78967	0.000524256	NA	0.158152	0.00472621	MAG
DNA polymerase III epsilon cluster	3.78684	0.00052859	NA	0.211499	0.00472621	MAG
Transcription	3.73286	0.000618387	NA	0.94392	0.00522194	MAG
Cytochrome biogenesis	3.5501	0.00104535	NA	0.0907515	0.00722241	MAG
Signal transduction in Eukaryotes	3.21483	0.00266358	NA	0.0181048	0.0147537	MAG
Sulfatases and sulfatase modifying factor 1 (and a hypothetical)	3.20745	0.00271778	NA	0.00902842	0.0147537	MAG
Isoprenoid/cell wall biosynthesis: PREDICTED UNDECAPRENYL DIPHOSPHATE PHOSPHATASE	3.1394	0.00326926	NA	0.0972123	0.0171127	MAG
DNA replication	3.10268	0.00360934	NA	0.894005	0.0171258	MAG
ATP synthases	3.06724	0.00396907	NA	0.733995	0.0177441	MAG
Regulation of virulence	3.00486	0.00468567	NA	0.0382946	0.0192492	MAG
Hypothetical protein possible functionally linked with Alanyl-tRNA synthetase	2.95866	0.00529315	NA	0.0547823	0.020744	MAG
Selenoproteins	2.94691	0.00545894	NA	0.450665	0.020744	MAG
Heat shock	2.8265	0.00746369	NA	1.02016	0.0272664	MAG
Pyrimidines	2.63051	0.0122453	NA	1.1468	0.0393724	MAG
Pyridoxine	2.62436	0.0124334	NA	0.34037	0.0393724	MAG
Osmotic stress	-4.75974	2.80392e-05	NA	0.743184	0.000710327	Reference
Urate degradation	-4.44619	7.36022e-05	NA	0.0658169	0.00159822	Reference
Metabolism of central aromatic intermediates	-4.38136	8.96923e-05	NA	0.272481	0.00170415	Reference
Putative Isoquinoline 1-oxidoreductase subunit	-4.0566	0.000238644	NA	0.0141442	0.00302283	Reference
Probably organic hydroperoxide resistance related hypothetical protein	-3.69059	0.000698824	NA	0.0370399	0.00559059	Reference
Resistance to antibiotics and toxic compounds	-3.60287	0.000899236	NA	2.37865	0.00683419	Reference
Triacylglycerols	-3.5726	0.000980448	NA	0.0971625	0.00709658	Reference
Putative GGDEF domain protein related to agglutinin secretion	-3.4417	0.0014204	NA	0.238928	0.00938697	Reference
Putrescine/GABA utilization cluster-temporal,to add to SSs	-3.39487	0.00161962	NA	0.0805338	0.0102576	Reference
Organic acids	-3.35227	0.00182382	NA	0.479179	0.0110888	Reference
Tricarboxylate transporter	-3.27577	0.00225374	NA	0.387681	0.0131757	Reference
TRAP transporters	-3.12571	0.00339232	NA	0.0493386	0.0171127	Reference
Adhesion	-3.11517	0.0034901	NA	0.0634805	0.0171127	Reference
Biotin	-3.09163	0.00371809	NA	0.577419	0.0171258	Reference
-	-3.01613	0.00454771	NA	21.176	0.0192492	Reference
Oxidative stress	-3.01368	0.00457748	NA	1.90696	0.0192492	Reference
Lysine, threonine, methionine, and cysteine	-2.95395	0.00535905	NA	2.91431	0.020744	Reference
Sugar alcohols	-2.82199	0.00755065	NA	1.04227	0.0272664	Reference
Di- and oligosaccharides	-2.81368	0.00771353	NA	1.71227	0.0272664	Reference
Cold shock	-2.73891	0.00933265	NA	0.220209	0.0322401	Reference
Biosynthesis of galactoglycans and related lipopolysacharides	-2.68608	0.0106609	NA	0.100873	0.0360102	Reference
Toxins and superantigens	-2.62743	0.0123391	NA	0.0876796	0.0393724	Reference
Methylamine utilization	-2.60344	0.0130931	NA	0.0179439	0.0406152	Reference
Riboflavin, FMN, FAD	-2.5882	0.0135939	NA	1.02416	0.0413253	Reference

## Sheet: Level 3
Subsystem	t_statistic	p_value	mag_mean	reference_mean	FDR	Enriched_In
Level 3
Proteolysis in bacteria, ATP-dependent	6.53336	1.05947e-07	NA	0.381625	4.29481e-05	MAG
KDO2-Lipid A biosynthesis	6.40769	1.57319e-07	NA	0.70745	4.29481e-05	MAG
Lipopolysaccharide assembly	5.86652	8.67897e-07	NA	0.360787	0.000142161	MAG
RuvABC plus a hypothetical	5.37792	4.05636e-06	NA	0.141641	0.000497125	MAG
Polyadenylation bacterial	5.125	8.97903e-06	NA	0.0985548	0.000919228	MAG
Flagellar motility	4.83458	2.22286e-05	NA	0.587913	0.00182758	MAG
Flagellum	4.72258	3.14583e-05	NA	1.37498	0.00182758	MAG
Translation termination factors bacterial	4.70239	3.34859e-05	NA	0.343406	0.00182758	MAG
Lipopolysaccharide assembly cluster	4.69097	3.46887e-05	NA	0.109168	0.00182758	MAG
De Novo Purine Biosynthesis	4.67597	3.63337e-05	NA	0.59779	0.00182758	MAG
tRNA mods Archaea	4.522	5.83598e-05	NA	0.276936	0.00216637	MAG
Universal GTPases	4.51013	6.05241e-05	NA	0.55037	0.00216637	MAG
CBSS-323850.3.peg.3269	4.21698	0.000147572	NA	0.0971109	0.00416764	MAG
tRNA-methylthiotransferase containing cluster	4.1295	0.000191937	NA	0.0459866	0.00477377	MAG
tRNA aminoacylation, Lys	4.09016	0.000215911	NA	0.0839867	0.00488624	MAG
Purine conversions	4.05978	0.000236393	NA	0.898817	0.00488624	MAG
DNA repair, UvrABC system	4.04124	0.000249817	NA	0.235192	0.00499024	MAG
tRNA aminoacylation, Leu	3.99588	0.000285866	NA	0.0739575	0.00544093	MAG
Isoprenoid Biosynthesis	3.98259	0.000297355	NA	0.193204	0.00544093	MAG
SeqA and Co-occurring Genes	3.96347	0.000314666	NA	0.089056	0.00548322	MAG
Programmed frameshift	3.94864	0.000328774	NA	0.0384964	0.00555287	MAG
Bacterial Cytoskeleton	3.93428	0.000343018	NA	0.358301	0.00555287	MAG
A Gammaproteobacteria Cluster Relating to Translation	3.9194	0.000358406	NA	0.113949	0.0056449	MAG
YcfH	3.87152	0.000412624	NA	0.0894756	0.00614435	MAG
Fatty Acid Biosynthesis FASII	3.8549	0.000433238	NA	0.712376	0.00622495	MAG
Translation elongation factors bacterial	3.83853	0.000454528	NA	0.227628	0.00630216	MAG
Isoleucine degradation	3.83811	0.000455076	NA	0.0587239	0.00630216	MAG
Ubiquinone biosynthesis -- gjo	3.82392	0.000474368	NA	0.103088	0.00636897	MAG
CBSS-354.1.peg.2917	3.78967	0.000524256	NA	0.158152	0.00687167	MAG
CBSS-342610.3.peg.1536	3.78684	0.00052859	NA	0.211499	0.00687167	MAG
tRNA aminoacylation, Ile	3.77512	0.000546947	NA	0.0671622	0.00699922	MAG
Na(+)-translocating NADH-quinone oxidoreductase and rnf-like group of electron transport complexes	3.76818	0.000558102	NA	0.641367	0.00703209	MAG
DNA topoisomerases, Type II, ATP-dependent	3.70305	0.00067412	NA	0.0939207	0.00824036	MAG
Arginine Deiminase Pathway	3.62562	0.000842505	NA	0.100204	0.00970606	MAG
Peptidoglycan Biosynthesis	3.62447	0.000845268	NA	0.625307	0.00970606	MAG
Translation initiation factors bacterial	3.62118	0.00085328	NA	0.205258	0.00970606	MAG
Resistance to fluoroquinolones	3.58722	0.000940374	NA	0.093262	0.0100022	MAG
Bacterial Cell Division	3.39608	0.00161414	NA	0.28503	0.0149041	MAG
RP Bacterial Cell Division	3.39608	0.00161414	NA	0.28503	0.0149041	MAG
YrdC-YciO	3.38605	0.00165999	NA	0.108822	0.0151059	MAG
DNA repair, bacterial DinG and relatives	3.37281	0.00172243	NA	0.062584	0.0155019	MAG
tRNA aminoacylation, Gly	3.35054	0.00183262	NA	0.11666	0.0161389	MAG
Threonine anaerobic catabolism gene cluster	3.31556	0.00201928	NA	0.0402024	0.0175935	MAG
Ribonuclease H	3.29215	0.00215425	NA	0.101692	0.0185719	MAG
V-Type ATP synthase	3.26525	0.00231987	NA	0.178661	0.018693	MAG
D-galactarate, D-glucarate and D-glycerate catabolism	3.26397	0.00232807	NA	0.0296317	0.018693	MAG
D-galactarate, D-glucarate and D-glycerate catabolism - gjo	3.26397	0.00232807	NA	0.0296317	0.018693	MAG
Plastidial (p)ppGpp-mediated response in plants	3.21483	0.00266358	NA	0.0181048	0.0207759	MAG
Sulfatases and sulfatase modifying factor 1	3.20745	0.00271778	NA	0.00902842	0.0209987	MAG
CBSS-83331.1.peg.3039	3.1394	0.00326926	NA	0.0972123	0.0247919	MAG
Additional flagellar genes in Vibrionales	3.12731	0.00337774	NA	0.0571091	0.0252165	MAG
Rcs phosphorelay signal transduction pathway	3.12296	0.00341763	NA	0.0205813	0.0252165	MAG
Molybdenum cofactor biosynthesis	3.10113	0.00362441	NA	0.429527	0.0265035	MAG
Transcription factors bacterial	3.08926	0.00374177	NA	0.405826	0.0268522	MAG
(GlcNAc)2 Catabolic Operon	3.08444	0.00379042	NA	0.287264	0.0268522	MAG
tRNA aminoacylation, Thr	3.07998	0.00383603	NA	0.0195243	0.0268522	MAG
tRNA aminoacylation, Cys	3.00763	0.00465147	NA	0.0493911	0.0307222	MAG
Colicin V and Bacteriocin Production Cluster	2.9697	0.00514157	NA	0.122028	0.032898	MAG
CBSS-257314.1.peg.488	2.95866	0.00529315	NA	0.0547823	0.0333468	MAG
Na(+) H(+) antiporter	2.95306	0.0053716	NA	0.0857753	0.0335827	MAG
Glutaredoxins	2.86247	0.00680235	NA	0.408623	0.0406651	MAG
tRNA aminoacylation, Glu and Gln	2.83624	0.00727887	NA	0.175447	0.0428687	MAG
Transcription initiation, bacterial sigma factors	2.82812	0.00743267	NA	0.323659	0.0428687	MAG
N-Acetyl-Galactosamine and Galactosamine Utilization	2.79995	0.00798973	NA	0.176203	0.0454416	MAG
Nucleoid-associated proteins in Bacteria	2.79527	0.00808601	NA	0.0235507	0.045672	MAG
DNA repair, bacterial MutL-MutS system	2.77667	0.00847923	NA	0.0788548	0.0467635	MAG
RNA pseudouridine syntheses	2.75237	0.00901978	NA	0.176416	0.049248	MAG
At5g63290	2.74402	0.00921272	NA	0.478602	0.0497856	MAG
tRNA aminoacylation, Val	2.74286	0.00923981	NA	0.0739575	0.0497856	MAG
Arsenic resistance	-7.05218	2.09055e-08	NA	0.154307	1.71216e-05	Reference
Ribosomal proteins, zinc requirement	-6.26696	2.45108e-07	NA	0.238594	5.01858e-05	Reference
Nitrosative stress	-5.36319	4.24893e-06	NA	0.170524	0.000497125	Reference
DNA-binding regulatory proteins, strays	-4.81386	2.37063e-05	NA	0.0639596	0.00182758	Reference
Quinone oxidoreductase family	-4.76095	2.79347e-05	NA	0.0330242	0.00182758	Reference
Putative oxidase COG2907	-4.72085	3.16275e-05	NA	0.136257	0.00182758	Reference
Maltose and Maltodextrin Utilization	-4.662	3.7935e-05	NA	0.480316	0.00182758	Reference
Lactate utilization	-4.62146	4.29872e-05	NA	0.200584	0.00195592	Reference
Pyrroloquinoline Quinone biosynthesis	-4.53333	5.63663e-05	NA	0.0612766	0.00216637	Reference
D-gluconate and ketogluconates metabolism	-4.5044	6.15952e-05	NA	0.172337	0.00216637	Reference
CitAB	-4.50039	6.23563e-05	NA	0.0236356	0.00216637	Reference
Soluble cytochromes and functionally related electron carriers	-4.49455	6.34832e-05	NA	0.278992	0.00216637	Reference
CBSS-205922.3.peg.1809	-4.44619	7.36022e-05	NA	0.0658169	0.00241121	Reference
Mediator of hyperadherence YidE in Enterobacteria and its conserved region	-4.40789	8.27287e-05	NA	0.0337835	0.00260595	Reference
Urea decomposition	-4.28527	0.000120068	NA	0.271908	0.00364205	Reference
Bacterial hemoglobins	-4.22875	0.000142426	NA	0.191923	0.00416597	Reference
Choline and Betaine Uptake and Betaine Biosynthesis	-4.19058	0.000159781	NA	0.495054	0.00436202	Reference
2-phosphoglycolate salvage	-4.16458	0.000172767	NA	0.106952	0.00456439	Reference
EC699-706	-4.12878	0.00019235	NA	0.132225	0.00477377	Reference
Methylcitrate cycle	-4.11051	0.000203167	NA	0.0669448	0.00488624	Reference
Potassium homeostasis	-4.0841	0.000219853	NA	0.594811	0.00488624	Reference
Valine degradation	-4.05667	0.000238596	NA	0.1052	0.00488624	Reference
CBSS-314267.3.peg.390	-4.0566	0.000238644	NA	0.0141442	0.00488624	Reference
N-heterocyclic aromatic compound degradation	-4.0566	0.000238644	NA	0.0141442	0.00488624	Reference
Glutathione: Redox cycle	-4.00388	0.000279158	NA	0.159549	0.00544093	Reference
Persister Cells	-3.98078	0.000298952	NA	0.0978114	0.00544093	Reference
DNA repair, bacterial photolyase	-3.97218	0.000306659	NA	0.0299146	0.00545986	Reference
Salicylate and gentisate catabolism	-3.94104	0.000336244	NA	0.0569594	0.00555287	Reference
Methylglyoxal Metabolism	-3.93156	0.000345783	NA	0.16757	0.00555287	Reference
Coenzyme A Biosynthesis	-3.90917	0.000369379	NA	0.228906	0.00570795	Reference
CO2 uptake, carboxysome	-3.88449	0.000397196	NA	0.0539831	0.00602414	Reference
Biotin biosynthesis	-3.86302	0.000423046	NA	0.225636	0.00618704	Reference
Propionate-CoA to Succinate Module	-3.83318	0.000461697	NA	0.0582803	0.00630216	Reference
Glycerol and Glycerol-3-phosphate Uptake and Utilization	-3.74483	0.000597282	NA	0.462218	0.00741172	Reference
CBSS-269482.1.peg.1294	-3.69059	0.000698824	NA	0.0370399	0.00841672	Reference
RNA 3'-terminal phosphate cyclase	-3.65844	0.000766676	NA	0.0111162	0.00910011	Reference
Sex pheromones in Enterococcus faecalis and other Firmicutes	-3.61016	0.000880671	NA	0.176236	0.00984722	Reference
Cytolysin and Lipase operon in Vibrio	-3.60658	0.000889737	NA	0.0109805	0.00984722	Reference
Widespread colonization island	-3.59134	0.00092938	NA	0.153303	0.0100022	Reference
At1g14345	-3.58977	0.000933549	NA	0.0191047	0.0100022	Reference
Allantoin Utilization	-3.58133	0.000956346	NA	0.0573983	0.0100416	Reference
Triacylglycerol metabolism	-3.5726	0.000980448	NA	0.0971625	0.0101644	Reference
Sucrose utilization	-3.55525	0.00103014	NA	0.0921375	0.010546	Reference
Universal stress protein family	-3.54908	0.0010484	NA	0.10981	0.0106004	Reference
Alpha-Amylase locus in Streptocococcus	-3.464	0.00133398	NA	0.0207991	0.0133236	Reference
Rubrerythrin	-3.45586	0.00136492	NA	0.18967	0.0134683	Reference
CBSS-323850.3.peg.3284	-3.4417	0.0014204	NA	0.238928	0.0138489	Reference
Uptake of selenate and selenite	-3.42663	0.00148176	NA	0.107478	0.0142772	Reference
Glutathione: Non-redox reactions	-3.40413	0.00157819	NA	0.203712	0.0149041	Reference
GABA and putrescine metabolism from cluters	-3.39487	0.00161962	NA	0.0805338	0.0149041	Reference
Phosphate metabolism	-3.35401	0.00181501	NA	1.24636	0.0161389	Reference
Heme, hemin uptake and utilization systems in GramPositives	-3.28783	0.00218008	NA	0.0800073	0.0185988	Reference
Putrescine utilization pathways	-3.27908	0.00223324	NA	0.0735351	0.018693	Reference
CBSS-49338.1.peg.459	-3.27577	0.00225374	NA	0.387681	0.018693	Reference
Metabolite repair	-3.26843	0.00229968	NA	0.219993	0.018693	Reference
Coenzyme PQQ synthesis	-3.24972	0.00242097	NA	0.0678962	0.0191998	Reference
Iron acquisition in Vibrio	-3.24716	0.00243807	NA	0.105131	0.0191998	Reference
At4g17370	-3.18263	0.00290782	NA	0.015239	0.022257	Reference
A TRAP transporter and a hypothetical	-3.12571	0.00339232	NA	0.0493386	0.0252165	Reference
Sarcosine temp	-3.08592	0.00377544	NA	0.0505258	0.0268522	Reference
Thiamin biosynthesis	-3.08234	0.00381183	NA	0.302442	0.0268522	Reference
Flavodoxin	-3.06492	0.00399374	NA	0.206298	0.0277193	Reference
Sarcosine oxidases, monomeric and heterotetrameric	-3.05077	0.00414753	NA	0.0159985	0.0285448	Reference
Fatty acid degradation regulons	-3.03556	0.00431902	NA	0.161144	0.0294773	Reference
Vanillate and syringate utilization	-3.02476	0.00444478	NA	0.0286136	0.0300849	Reference
Bacterial pathways for dimethylsulfoniopropionate and acrylate catabolism	-3.00792	0.00464787	NA	0.0277964	0.0307222	Reference
ABC transporter alkylphosphonate (TC 3.A.1.9.1)	-3.00773	0.00465024	NA	0.0577379	0.0307222	Reference
Tricarboxylate transport system	-2.99758	0.00477687	NA	0.117778	0.0312981	Reference
Urease subunits	-2.98715	0.00491033	NA	0.081283	0.0319171	Reference
Taurine Utilization	-2.98168	0.00498171	NA	0.021599	0.0321261	Reference
Alkanesulfonate assimilation	-2.96353	0.00522574	NA	0.120144	0.0331774	Reference
Riboflavin, FMN and FAD metabolism Extended	-2.9476	0.00544909	NA	0.5384	0.0338091	Reference
Aromatic amino acid degradation	-2.93118	0.00568874	NA	0.118408	0.0347086	Reference
Mycobacterium jamboree	-2.929	0.00572119	NA	0.0103218	0.0347086	Reference
Chlorobenzoate degradation	-2.929	0.00572119	NA	0.00344061	0.0347086	Reference
tRNA splicing	-2.92103	0.00584169	NA	0.0152582	0.035179	Reference
RNA processing orphans	-2.85335	0.00696468	NA	0.0162051	0.0413339	Reference
At1g69340 At2g40600	-2.83164	0.00736575	NA	0.0625529	0.0428687	Reference
BEY LIP	-2.82963	0.00740392	NA	0.392202	0.0428687	Reference
Protocatechuate branch of beta-ketoadipate pathway	-2.81898	0.00760934	NA	0.0469441	0.0435807	Reference
Campylobacter Iron Metabolism	-2.7898	0.00819985	NA	0.119487	0.0459978	Reference
Cysteine Biosynthesis	-2.77829	0.00844436	NA	0.263268	0.0467635	Reference
Methicillin resistance in Staphylococci	-2.77536	0.00850765	NA	0.0431315	0.0467635	Reference
Cold shock, CspA family of proteins	-2.73891	0.00933265	NA	0.220209	0.0499571	Reference
