# Supplementary material for: The microbiome of deep-sea fish reveals new microbial species and a sparsity of antibiotic resistance genes
Source: Gut Microbes. 2021 May 10;13(1):1921924. doi: 10.1080/19490976.2021.1921924 (PMC8115496; doi:10.1080/19490976.2021.1921924)
Supplement: Supplemental Material [file KGMI_A_1921924_SM9825.zip › Supplementary information/Supplemental Table 7.xlsx]

## Sheet: supp
Supplemental Table 7. Output of ABRicate analysis of assebled metagenomic contigs
Sample	Contig	START	END	Gene	Class	COVERAGE	COVERAGE_MAP	GAPS	% Coverage	% Identity	DATABASE	ACCESSION	PRODUCT
G	k141_356839	1	672	TEM-116	Betalactamase	106-777/861	.=============.	0/0	78.05	100	card	NC_002156:1430-2291	card~~~TEM-116~~~NC_002156:1430-2291 TEM-116 is a broad-spectrum beta-lactamase found in many species of bacteria.
X	k141_298767	5	858	TEM-116	Betalactamase	1-854/861	===============	0/0	99.19	99.88	card	NC_002156:1430-2291	card~~~TEM-116~~~NC_002156:1430-2291 TEM-116 is a broad-spectrum beta-lactamase found in many species of bacteria.
